# Supplementary material for: RARRES1 identified by comprehensive bioinformatic analysis and experimental validation as a promising biomarker in Skin Cutaneous Melanoma
Source: Sci Rep. 2024 Jun 19;14:14113. doi: 10.1038/s41598-024-65032-1 (PMC11187141; doi:10.1038/s41598-024-65032-1)
Supplement: Supplementary file 2 — Supplementary Table 2. [file 41598_2024_65032_MOESM2_ESM.xlsx]

## Sheet: Sheet 1
ID	Description	翻译	setSize	enrichmentScore	NES	pvalue	p.adjust	qvalue	rank	leading_edge	core_enrichment
REACTOME_NEUTROPHIL_DEGRANULATION	REACTOME_NEUTROPHIL_DEGRANULATION	reactome neutrophil degranulation	476	0.342499	1.40032	0.00258734	0.0182149	0.01335	4690	tags=25%, list=13%, signal=22%	PTPRC/CR1/IRAG2/PLAC8/LYZ/SELL/FGL2/C3/CYBB/OLR1/CLEC4C/CHI3L1/BIN2/MNDA/CD53/MMP9/DOCK2/DEFA4/TBC1D10C/RAB37/NCKAP1L/ITGAL/P2RX1/ARHGAP9/ALOX5/PRSS2/ATP8B4/ITGB2/GLIPR1/SLC2A5/LAIR1/SIGLEC14/VNN1/CTSS/C3AR1/SIGLEC5/PIGR/ADA2/CLEC12A/PTPN6/TLR2/ITGAM/TNFAIP6/LILRB2/CAMP/SERPINB10/PTAFR/C5AR1/HK3/ENPP4/SIRPB1/NFAM1/HVCN1/FCN1/SLC27A2/CD300A/PTX3/OSCAR/HP/SERPINA3/AMPD3/CD177/FCER1G/SERPINA1/TNFRSF…
REACTOME_SIGNALING_BY_INTERLEUKINS	REACTOME_SIGNALING_BY_INTERLEUKINS	reactome signaling by interleukins	472	0.449848	1.83935	2.2031e-10	7.21588e-09	5.28865e-09	6414	tags=34%, list=17%, signal=28%	FCER2/IL21/IL2/CCR2/IGHE/IFNG/IL31RA/IL7R/IL22RA2/CSF2RB/IL2RA/IL21R/CCR5/MMP9/IL33/CXCL10/FASLG/LCK/IGHG1/STAT4/CD80/VAV1/IL10RA/CCL19/PTPN7/VCAM1/INPP5D/CD86/ALOX5/IL12B/IL2RB/BLNK/IL18RAP/HAVCR2/ITGB2/LCP1/RHOU/IL15/ZEB1/HGF/IL13RA2/CSF1R/IL18R1/FGF2/CCL5/CCL4/IL15RA/PTPN6/F13A1/OSMR/ITGAM/IL5RA/JAK3/IL18/IL23R/PTAFR/IL2RG/IL26/CD4/EBI3/CCL2/HCK/CCR1/IL27/S1PR1/IL9R/LYN/COL1A2/LIF/TNFRSF1B/JAK…
REACTOME_GPCR_LIGAND_BINDING	REACTOME_GPCR_LIGAND_BINDING	reactome gpcr ligand binding	459	0.533877	2.18072	1e-10	3.50278e-09	2.56725e-09	5773	tags=43%, list=16%, signal=37%	EDN3/CNR2/P2RY10/CCR9/CCR6/CCL21/NPY5R/CXCR5/ADRB1/CXCL9/PLPPR1/CCR8/CXCL13/CCR2/CCR4/LPAR1/CYSLTR1/NPY1R/P2RY13/C3/GPR183/GPR65/NPY/PNOC/GPR18/CCR5/P2RY14/CCR7/CXCR6/SSTR3/GPR31/CXCL10/CXCL11/QRFPR/XCL2/XCR1/CCL25/NPS/CCL19/CXCL12/PTGDR/PTGER2/CMKLR1/SUCNR1/PTGER4/GCG/P2RY12/DHH/CX3CR1/TAS2R38/S1PR4/CXCR4/FPR3/TSHR/C3AR1/CCL5/CCL4/GLP2R/GLP1R/AGTR2/ADRA2A/F2RL2/ADRA1A/TAAR8/GHRL/ADGRE1/CCRL2/AVP…
WP_MALIGNANT_PLEURAL_MESOTHELIOMA	WP_MALIGNANT_PLEURAL_MESOTHELIOMA	wp malignant pleural mesothelioma	438	0.351342	1.43098	0.0010467	0.00882868	0.0064707	5833	tags=28%, list=16%, signal=24%	SFRP4/FGF10/PIK3CG/IDO1/SFRP1/FLT3/MMP9/COL4A3/CXCL10/FGF7/CDH11/RASSF6/CXCL12/NGFR/COL4A4/ITGB2/WIF1/PRB2/HGF/CSF1R/FGF2/CCL5/PDGFRA/CCL4/CCND2/ANGPT1/RASSF5/CD274/IGF2/TEK/RASSF4/WNT16/CER1/ROR2/FGF23/CCN2/ITGB3/TGFA/MAP4K1/CCL2/NTRK2/SFRP2/ITGA1/WNT1/WNT2/FLT3LG/DKK2/BTC/SELE/PRB1/NLRP3/CDH2/BDNF/FGF14/PAK3/ITGA4/FABP4/FZD7/CDH19/LAMA2/IL10/STAT1/LAMA4/PLAU/FZD1/PDGFC/VEGFC/FLT1/LGALS9/FGF1/CD…
REACTOME_SARS_COV_INFECTIONS	REACTOME_SARS_COV_INFECTIONS	reactome sars cov infections	431	0.522858	2.12428	1e-10	3.50278e-09	2.56725e-09	4424	tags=25%, list=12%, signal=22%	IGKV2D-30/IGKV1D-16/IGHV3-13/IGKV2-30/IGKV5-2/IGKV1-16/IGKV4-1/IGKV2-28/IGLV3-27/IGKV1-33/IGKV2D-40/IGHD/IGKV1D-33/IGHV3-48/IGHV3-23/IGKV1-39/IGKV3D-20/IGHV3-11/IGLV1-47/IGLV2-23/TLR8/IGHV2-70/IGHV1-69/IGHV1-2/IGLV2-14/IGKV3-11/IGHV3-30/IGLV2-8/IGLV3-1/CYSLTR1/IGLV1-40/IGHV4-39/IGLV3-25/TLR7/IGLV3-19/IGKV1-5/IGKV1-12/CD79A/IGLV2-11/IGHV3-33/IGKV2D-28/IGKV3-15/IGLV3-21/IGKV3-20/IGLC3/IGKV1-17/IGLV…
REACTOME_M_PHASE	REACTOME_M_PHASE	reactome m phase	416	-0.331218	-1.55544	1.58986e-05	0.000235861	0.000172867	9529	tags=33%, list=26%, signal=25%	RPS27A/PSMD2/H4C4/PPP2R5B/PPP2R2D/KIF2C/H2AC6/BIRC5/H3-4/CENPA/TUBGCP2/CC2D1B/HAUS8/H3C11/KIF20A/TUBB2B/PSMC5/PRKACA/H4C5/DYNLL1/POM121C/TUBA3E/PSMF1/CDCA5/LEMD2/DCTN1/ODF2/DCTN3/CSNK1D/H2BC5/TUBAL3/PSMC4/PSMB6/TUBG2/H2AC7/DCTN2/CDCA8/INCENP/NUP188/H3C1/PPP2R5D/ANAPC15/KIF2B/RCC1/DYNLL2/RAE1/H4C1/PSME3/RAB1B/RPS27/CTDNEP1/H2BC21/ANAPC2/CENPO/HAUS5/NUMA1/CDC16/H3C3/ZWINT/UBE2I/CENPT/SIRT2/CSNK1E/P…
REACTOME_NEURONAL_SYSTEM	REACTOME_NEURONAL_SYSTEM	reactome neuronal system	410	0.375731	1.52169	0.000141008	0.00155975	0.00114317	5180	tags=28%, list=14%, signal=24%	GRIA2/NRXN1/GABRB2/KCNA6/GABRA2/SLITRK3/SLITRK4/LRRTM3/KCNA3/AKAP5/KCNA1/GRIA4/KCNA4/IL1RAPL2/KCND2/PRKCB/CAMK2B/RIMS1/CACNG3/SYT1/TUBA3C/NLGN4X/ERBB4/KCNK3/LIN7A/PTPRD/KCNS2/CHRNA6/KCNJ10/PPFIA2/NLGN4Y/GJA10/GRIN3A/GABRR3/GNGT2/ABCC9/KCNMA1/CHRNA9/CACNA2D3/DLG2/CHRNA1/GNGT1/SLC1A2/KCNC2/NRXN3/KCNF1/NTRK3/KCNMB4/GABRG2/KCNK13/GRIP2/ABCC8/PRKAR2B/SLITRK6/SLC1A1/KCNH5/KCNN4/SLITRK5/KCNN3/ADCY7/GABR…
REACTOME_METABOLISM_OF_AMINO_ACIDS_AND_DERIVATIVES	REACTOME_METABOLISM_OF_AMINO_ACIDS_AND_DERIVATIVES	reactome metabolism of amino acids and derivatives	372	-0.383559	-1.77997	6.84256e-08	1.49256e-06	1.09392e-06	5602	tags=32%, list=15%, signal=27%	RPS17/PSMD3/PSMB3/ECHS1/PSMD8/SEM1/RPS10/TXN2/PSMB4/PSMD4/RPS11/RPL7/PSMD9/RPL41/RPL23/RPL30/RPSA/RPL13A/RPL10A/GOT2/RPS12/RPL27A/RPL23A/HSD17B10/EEFSEC/RPL22/GRHPR/RPL3/CBS/RPL10/FAU/RPL19/RPLP0/RPS20/RPL17/LIPT2/QARS1/PSMB5/RPS14/PCBD1/RPL32/GADL1/RPS4X/RPL14/RPL22L1/RPS26/PYCR1/PSMB7/ALDH4A1/AIMP2/BCKDK/FAH/PHGDH/DCT/SRM/RPL7A/SLC25A21/CKB/RPL10L/RPS9/NQO1/ASS1/QDPR/RPS16/GSTZ1/PYCR3/RPS18/NAT…
REACTOME_TRANSCRIPTIONAL_REGULATION_BY_TP53	REACTOME_TRANSCRIPTIONAL_REGULATION_BY_TP53	reactome transcriptional regulation by tp53	360	-0.317899	-1.4643	0.000253466	0.00268507	0.00196794	8957	tags=30%, list=24%, signal=23%	BIRC5/TAF15/PIP4P1/SSRP1/RMI2/BANP/GTF2H4/AURKA/GTF2H5/LAMTOR5/TPX2/TAF4B/CDK9/BRD1/RFC2/TSC2/NELFCD/PRMT5/MDM2/TNKS1BP1/AKT2/TP53/RAD9A/CHD3/CNOT3/ATRIP/PRELID1/COX7C/STK11/PIP4K2C/CDC25C/G6PD/PIDD1/PRDX2/SURF1/POLR2F/TMEM219/POLR2A/KAT5/SUPT5H/SGK1/NELFB/PRELID3A/RPTOR/MDC1/TACO1/GTF2F1/CTDP1/LAMTOR1/NELFA/NOC2L/CCNE1/POLR2J/CHD4/POU4F2/COX6C/CARM1/TP73/PIP4K2A/NELFE/CDK5R1/PRMT1/LAMTOR4/AKT1/C…
NABA_SECRETED_FACTORS	NABA_SECRETED_FACTORS	naba secreted factors	341	0.39756	1.58839	4.79522e-05	0.000595741	0.00043663	4486	tags=35%, list=12%, signal=31%	CBLN4/SFRP4/FGF10/CCL21/CXCL9/CHRDL1/IL2/CXCL13/IFNG/FGF16/TNFSF11/SFRP1/PTN/FST/TNFSF8/LTB/CXCL10/FGF7/FASLG/CXCL11/LTA/TDGF1/XCL2/CCL25/TNFSF13B/CCL19/CXCL12/IL12B/TNFSF14/WIF1/IL15/BMP3/DHH/S100Z/TNFSF10/BMP6/HGF/BMP5/ANGPTL1/BRINP2/GDNF/TNFSF18/FGF2/CCL5/CCL4/ANGPT1/ANGPTL5/TGFB3/CCL8/IGF2/BMP10/INHBA/CCL4L2/IL18/WNT16/FGF23/IL26/TGFA/CCL14/EBI3/CCL2/SFRP2/XCL1/WNT1/WNT2/GDF5/GDF10/FLT3LG/LIF…
WP_PI3KAKT_SIGNALING_PATHWAY	WP_PI3KAKT_SIGNALING_PATHWAY	wp pi3kakt signaling pathway	338	0.473707	1.88661	1.19578e-09	3.54795e-08	2.60036e-08	5991	tags=38%, list=16%, signal=33%	TCL1A/RELN/FGF10/CD19/IL2/PIK3CG/LPAR1/IL7R/IL2RA/FLT3/THBS4/ITGA8/COL4A3/FGF7/FASLG/PIK3AP1/ITGA10/NGFR/IL2RB/COL4A4/THBS1/HGF/COL9A2/TNR/TLR4/CSF1R/FGF2/PDGFRA/CCND2/ANGPT1/THBS2/TLR2/ITGA11/IGF2/OSMR/ITGB8/JAK3/CHAD/TEK/LPAR4/ITGB7/GNGT2/FGF23/IL2RG/ITGB3/TGFA/NTRK2/ITGA1/COL6A3/GNGT1/FLT3LG/PIK3R5/COL1A2/JAK2/BDNF/FGF14/CREB5/SPP1/ITGA4/COMP/PIK3R6/IL7/CSF3R/TCL1B/PRLR/OSM/LAMA2/COL1A1/LAMA4/…
REACTOME_DNA_REPAIR	REACTOME_DNA_REPAIR	reactome dna repair	332	-0.334519	-1.53898	0.000102861	0.00118998	0.00087216	10074	tags=35%, list=27%, signal=25%	FANCA/H4-16/UBE2T/COPS7A/H2BC1/RPS27A/ALKBH5/DDB2/H4C4/TRIM25/APBB1/H2AC6/POLR2H/TIMELESS/LIG3/POLM/ACTB/H3-4/RMI2/ERCC1/GTF2H4/PPP4C/GTF2H5/INO80E/XRCC6/ADPRS/H4C5/ABL1/RFC2/POLE4/RAD51/H2BC5/APEX1/KPNA2/RBX1/TP53/RAD9A/RUVBL1/H2AC7/MCRS1/ACTR5/ATRIP/XRCC1/MAD2L2/H4C1/NPLOC4/ASCC2/INO80C/H2BC21/DTL/POLL/COPS6/FANCG/SMUG1/POLH/POLR2F/UBE2I/POLR2A/KAT5/NEIL2/EME1/PPP5C/SIRT6/XRCC3/SEM1/PRPF19/UNG/…
REACTOME_CLASS_A_1_RHODOPSIN_LIKE_RECEPTORS	REACTOME_CLASS_A_1_RHODOPSIN_LIKE_RECEPTORS	reactome class a 1 rhodopsin like receptors	327	0.573312	2.28284	1e-10	3.50278e-09	2.56725e-09	5535	tags=49%, list=15%, signal=42%	EDN3/CNR2/P2RY10/CCR9/CCR6/CCL21/NPY5R/CXCR5/ADRB1/CXCL9/PLPPR1/CCR8/CXCL13/CCR2/CCR4/LPAR1/CYSLTR1/NPY1R/P2RY13/C3/GPR183/GPR65/NPY/PNOC/GPR18/CCR5/P2RY14/CCR7/CXCR6/SSTR3/GPR31/CXCL10/CXCL11/QRFPR/XCL2/XCR1/CCL25/NPS/CCL19/CXCL12/PTGDR/PTGER2/CMKLR1/SUCNR1/PTGER4/P2RY12/CX3CR1/S1PR4/CXCR4/FPR3/TSHR/C3AR1/CCL5/CCL4/AGTR2/ADRA2A/F2RL2/ADRA1A/TAAR8/GHRL/CCRL2/AVPR1B/CXCR3/PROKR2/LPAR4/RXFP2/NTSR1/…
REACTOME_MAPK_FAMILY_SIGNALING_CASCADES	REACTOME_MAPK_FAMILY_SIGNALING_CASCADES	reactome mapk family signaling cascades	325	0.366228	1.45756	0.0013098	0.0103627	0.00759504	6427	tags=27%, list=17%, signal=23%	FGF10/IL2/FGF16/CSF2RB/IL2RA/FLT3/RASGRP1/FGF7/APBB1IP/PTPN7/KL/IL2RB/CAMK2B/RASAL3/HGF/ERBB4/GDNF/FGF2/PDGFRA/ANGPT1/PRKCQ/IL5RA/JAK3/TEK/GFRA1/FGF23/IL2RG/ITGB3/TGFA/DLG2/FLT3LG/BTC/JAK2/SPRED3/DUSP1/KSR2/KALRN/PAK3/CSF2RA/SHC3/GFRA2/FGF1/GFRA3/FGF5/NCAM1/FGF18/PRKACB/LAT/RGL1/GRIN2B/PDGFA/CNKSR2/DUSP5/IL6ST/PDGFRB/IL3RA/RASGRP4/RAP1A/DLG3/RASA2/PSMB9/NRG1/RASA4/PIK3CA/DUSP2/SPTA1/NCOA3/AREG/CA…
KEGG_PATHWAYS_IN_CANCER	KEGG_PATHWAYS_IN_CANCER	kegg pathways in cancer	325	0.344892	1.37265	0.00719037	0.0404266	0.0296294	6464	tags=30%, list=17%, signal=25%	FGF10/PIK3CG/FGF16/FLT3/MMP9/FGF7/FASLG/PRKCB/COL4A4/BIRC3/HGF/TRAF1/CSF1R/FGF2/PDGFRA/TGFB3/RASSF5/WNT16/DCC/FGF23/RAC2/TGFA/WNT1/PLCG2/WNT2/FLT3LG/PIK3R5/FGF14/CSF2RA/KLK3/BMP2/SPI1/CSF3R/FZD7/LAMA2/FAS/STAT1/LAMA4/GLI2/FZD1/VEGFC/PTCH2/RUNX1T1/FGF1/DAPK2/FGF5/ITGA2/FGF18/PPARG/AR/FZD8/MECOM/PDGFA/CASP8/ITGAV/WNT9A/PDGFRB/RUNX1/TCF7/CTNNA3/ITGB1/ZBTB16/HIF1A/FZD6/TGFBR2/CBLB/PRKCA/PIK3CA/CEBPA/…
REACTOME_RHO_GTPASE_EFFECTORS	REACTOME_RHO_GTPASE_EFFECTORS	reactome rho gtpase effectors	323	-0.292402	-1.33282	0.00857423	0.0463045	0.0339374	8004	tags=28%, list=22%, signal=22%	RTKN/ABL1/TUBA3E/KLC4/ARPC1A/H2BC5/TUBAL3/PRC1/H2AC7/CDCA8/INCENP/H3C1/PPP2R5D/KIF2B/DYNLL2/H4C1/RPS27/LIN7B/DVL2/FLNA/KDM1A/H2BC21/CDC25C/CENPO/PFN1/H3C3/CDH1/ZWINT/NCKIPSD/CENPT/MRTFA/DVL1/MAPK3/MEN1/DVL3/H3C4/WASF3/H2BC13/TUBB1/H2BC17/CFL1/PPP1R14A/H2BC3/CDC20/TAX1BP3/NUDC/TUBB6/PIN1/PLK1/H2AC14/H2AZ1/PAK1/H4C3/KLC2/TUBA4A/PPP2R1A/IQGAP3/H3C7/H2AX/CTTN/SPC24/H3C2/ACTG1/NOX3/TUBA1C/RANGAP1/CENP…
WP_NUCLEAR_RECEPTORS_METAPATHWAY	WP_NUCLEAR_RECEPTORS_METAPATHWAY	wp nuclear receptors metapathway	314	-0.316799	-1.43948	0.000931906	0.00802139	0.00587903	3096	tags=18%, list=8%, signal=16%	PPARD/NQO1/SLC2A2/CYP1A2/GGT1/CYP7A1/BAAT/GPR153/CYP1A1/EPB41L4B/SLC39A3/MGST3/JUND/SLC2A1/SLC6A8/SLC27A5/GSTM4/CES3/FTH1/SLC6A18/SNAI2/AHRR/MYC/CDKN1C/CYP2C19/SLC6A19/ZIC2/ABCC2/SLC39A4/DNER/CES5A/SLC7A5/SLC2A4/FGF19/IP6K3/SLC6A17/APOC3/ADH7/GSTP1/SLC5A10/ALDH3A1/EDN2/KLK15/SLC6A11/SLC5A1/GSTA3/SLC6A2/S100P/SCNN1A/SLC6A14/SLC39A2/GPX2/TNS4/UGT1A7/ADGRF4/FGFBP1
REACTOME_G_ALPHA_I_SIGNALLING_EVENTS	REACTOME_G_ALPHA_I_SIGNALLING_EVENTS	reactome g alpha i signalling events	312	0.524826	2.08077	1e-10	3.50278e-09	2.56725e-09	5123	tags=34%, list=14%, signal=29%	CNR2/CCR9/CCR6/CCL21/NPY5R/CXCR5/CXCL9/CCR8/CXCL13/CCR2/CCR4/LPAR1/NPY1R/P2RY13/C3/RGS18/GPR183/NPY/RGS13/PNOC/GPR18/CCR5/P2RY14/CCR7/CXCR6/SSTR3/GPR31/CXCL10/PDE1C/CXCL11/CCL25/CCL19/CXCL12/GNA14/CAMK2B/SUCNR1/RGS8/P2RY12/CX3CR1/TAS2R38/S1PR4/CXCR4/FPR3/C3AR1/CCL5/CCL4/AGTR2/ADRA2A/RGS4/CCL4L2/CXCR3/GNGT2/C5AR1/CCR1/S1PR3/PTGER3/CNR1/GNGT1/CCR3/RGS16/PRKAR2B/GPR55/FPR1/MCHR1/FPR2/TAS1R3/ADCY7/CC…
REACTOME_LEISHMANIA_INFECTION	REACTOME_LEISHMANIA_INFECTION	reactome leishmania infection	308	0.68843	2.71986	1e-10	3.50278e-09	2.56725e-09	4455	tags=43%, list=12%, signal=38%	IGKV2D-30/IGKV1D-16/IGHV3-13/IGKV2-30/IGKV5-2/IGKV1-16/IGKV4-1/IGKV2-28/IGLV3-27/IGKV1-33/IGKV2D-40/IGKV1D-33/IGHV3-48/IGHV3-23/IGKV1-39/IGKV3D-20/IGHV3-11/ADRB1/IGLV1-47/IGLV2-23/IGHV2-70/IGHV1-69/CD3G/GPR15/IGHV1-2/IGLV2-14/IGKV3-11/IGHV3-30/IGLV2-8/IGLV3-1/CYSLTR1/IGLV1-40/IGHV4-39/C3/IGLV3-25/IGLV3-19/IGKV1-5/IGKV1-12/IGLV2-11/IGHV3-33/IGKV2D-28/IGKV3-15/IGLV3-21/IGKV3-20/IGLC3/IGKV1-17/IGLV1…
WP_FOCAL_ADHESION_PI3KAKTMTORSIGNALING_PATHWAY	WP_FOCAL_ADHESION_PI3KAKTMTORSIGNALING_PATHWAY	wp focal adhesion pi3kaktmtorsignaling pathway	302	0.44851	1.76851	5.10425e-07	9.60666e-06	7.0409e-06	5991	tags=38%, list=16%, signal=32%	TCL1A/RELN/FGF10/IL2/PIK3CG/LPAR1/IL7R/FGF16/IL2RA/THBS4/ITGA8/FGF7/ITGAL/ITGA10/NGFR/IL2RB/COL4A4/ITGB2/THBS1/HGF/TNR/CSF1R/FGF2/PDGFRA/ANGPT1/THBS2/ITGA11/OSMR/ITGB8/JAK3/CHAD/TEK/LPAR4/ITGB7/GNGT2/IL2RG/ITGB3/GNGT1/COL3A1/PIK3R5/COL1A2/JAK2/FGF14/CREB5/SPP1/ITGA4/COMP/COL5A2/CSF3R/TCL1B/PRLR/OSM/LAMA2/COL1A1/LAMA4/PIK3IP1/ITGAD/IBSP/GHR/PDGFC/VEGFC/FLT1/LPAR5/FGF1/ITGA2/FGF18/ANGPT2/FLT4/CSF1/…
WP_ALZHEIMERS_DISEASE_AND_MIRNA_EFFECTS	WP_ALZHEIMERS_DISEASE_AND_MIRNA_EFFECTS	wp alzheimers disease and mirna effects	302	-0.305144	-1.38791	0.0049426	0.0307783	0.022558	5772	tags=27%, list=16%, signal=23%	WIPI2/MIR101-1/RELA/TRAF2/MAP2K7/MIR181A1/CSNK1E/WNT3/DVL1/PSMD3/PSMB3/PSMD8/MAPK3/SEM1/FRAT2/PSMB4/PSMD4/SNCA/PSMD9/PLCB3/AXIN1/DVL3/CALML4/VDAC1/BAD/TUBB1/HSD17B10/PPIF/CDK5R1/APH1A/PIK3CD/TUBB6/AKT1/PSMB5/LRP5/WIPI1/VDAC2/SLC25A6/GRIN1/CDK5/ADRM1/APC2/PSEN2/KLC2/CAPN1/PSMB7/TUBA4A/MIR33B/ATG2A/AXIN2/GAPDH/TUBB/MAPT/WNT7B/NOS2/TUBA1C/MAP2K2/FADD/HRAS/PSENEN/TUBB3/MIR181B2/CSNK2B/TUBB2A/WNT10B/T…
REACTOME_EXTRACELLULAR_MATRIX_ORGANIZATION	REACTOME_EXTRACELLULAR_MATRIX_ORGANIZATION	reactome extracellular matrix organization	299	0.525118	2.06996	1e-10	3.50278e-09	2.56725e-09	6334	tags=48%, list=17%, signal=40%	HAPLN1/COL8A1/NRXN1/SPOCK3/TLL1/MUSK/CAPN6/ITGA8/COL22A1/MMP9/COL4A3/ICAM3/ITGAL/VCAM1/FMOD/ITGA10/LUM/COL19A1/EFEMP1/PRSS2/COL4A4/ITGB2/MMP13/THBS1/MFAP5/LOXL3/DCN/COL9A2/TNR/CTSS/FGF2/ADAMTS9/TGFB3/COL10A1/ITGA11/ITGAM/BMP10/ITGB8/FBN1/ASPN/MMP12/ITGB7/ITGB3/MMP16/COL12A1/ITGA1/ADAM19/COL6A3/VCAN/NID2/GDF5/COL3A1/EMILIN1/LTBP2/P4HA3/COL1A2/LOXL4/ADAMTS8/JAM2/ADAMTS5/ELN/SERPINE1/ADAMTS18/MFAP4/…
REACTOME_TRANSLATION	REACTOME_TRANSLATION	reactome translation	293	-0.567495	-2.55274	1e-10	3.50278e-09	2.56725e-09	9529	tags=55%, list=26%, signal=41%	RPS27A/RPL39L/MARS2/EIF3L/EIF3C/HARS1/MRPS5/DAP3/AARS1/RPL6/RPL15/MRPL51/CARS2/RPL4/RPS7/MRPL40/MRPS17/MRPL9/RPS6/EIF3D/RPL9/MRPS18C/RPS4Y1/RPL24/RPL11/MRPS16/RPL36AL/MRPS15/MRPL34/YARS2/RPS8/MRPL10/SEC61B/RPS24/RPS29/EIF3I/MRPL18/EARS2/CHCHD1/MRPL43/EEF1G/PABPC1/RPS15A/MRPS11/RPS27/MRPL11/RPL27/MRPL53/RPL26/MRPL36/RPS21/MRPL44/RPL39/RPS23/EIF4G1/RPS13/TRMT112/EIF3F/MRPL15/MRRF/RPS17/RPS10/EIF3B/…
REACTOME_CELL_CYCLE_CHECKPOINTS	REACTOME_CELL_CYCLE_CHECKPOINTS	reactome cell cycle checkpoints	290	-0.360534	-1.62016	4.57497e-05	0.000574033	0.00042072	9529	tags=31%, list=26%, signal=23%	RPS27A/PSMD2/H4C4/PPP2R5B/KIF2C/GTSE1/BIRC5/H3-4/CENPA/RMI2/ORC1/PSMC5/H4C5/DYNLL1/CDC45/RFC2/PSMF1/MDM2/H2BC5/PSMC4/PSMB6/TP53/RAD9A/CDCA8/INCENP/ATRIP/PPP2R5D/ANAPC15/KIF2B/DYNLL2/H4C1/PSME3/RPS27/H2BC21/CDC25C/ANAPC2/CENPO/MCM4/CDC16/ZWINT/MCM3/CENPT/KAT5/MCM7/MCM5/PSMD3/PSMB3/PSMD8/SEM1/PSMB4/MDC1/PSMD4/PSMD9/BABAM1/CCNE1/H2BC13/H2BC17/PIAS4/H2BC3/CDC20/CDC25A/BABAM2/NUDC/CDKN2A/ANAPC11/UBB/P…
NABA_CORE_MATRISOME	NABA_CORE_MATRISOME	naba core matrisome	275	0.612969	2.3977	1e-10	3.50278e-09	2.56725e-09	5830	tags=55%, list=16%, signal=46%	HAPLN1/VIT/RELN/COL8A1/ADIPOQ/EPYC/OGN/PRG4/SPOCK3/ABI3BP/KERA/IGFBP3/FGL2/RSPO3/THBS4/CILP/RSPO2/MMRN1/COL22A1/COL4A3/EDIL3/SRPX2/OMD/BMPER/ECM2/FMOD/LUM/COL19A1/EFEMP1/CCN6/COL4A4/VWA3B/SPOCK2/LGI2/FNDC1/SBSPON/THBS1/MFAP5/DCN/COL9A2/TNR/DMBT1/SRGN/MXRA5/SVEP1/COL10A1/THBS2/EGFLAM/SNED1/TNFAIP6/CHAD/FBN1/ASPN/CCN2/SLIT3/SMOC2/COL12A1/COL6A3/DPT/VCAN/NID2/COL3A1/EMILIN1/LTBP2/IGFBP5/COL1A2/VWA2/…
WP_IL18_SIGNALING_PATHWAY	WP_IL18_SIGNALING_PATHWAY	wp il18 signaling pathway	273	0.3993	1.56304	0.000452216	0.00432004	0.00316624	6434	tags=33%, list=17%, signal=27%	ADIPOQ/IFNG/TNIP3/TNFSF11/IL2RA/LTB/MMP9/TF/FASLG/LCK/TNFRSF11B/ACOD1/CCL19/PTPN7/SLC12A3/IL12B/PRKCB/IL18RAP/MMP13/BIRC3/TBX21/S1PR4/TRAF1/IL18R1/CCL5/CCL4/NCF1/IL18/PLA2G7/TMSB4X/CCL2/NCF2/PTX3/COL3A1/RGS16/COL1A2/CCN4/TGM2/CETP/ADAMTS5/IRF1/SPP1/BMP2/SPON1/CCL1/BTG2/FAS/IL10/MYH6/COL1A1/CD36/NR1H3/TNFAIP2/B2M/CXCL16/PTPRZ1/GRIN2B/UGT2B10/CASP8/TNF/IL18BP/CFLAR/TACR1/TIMP3/CCL3/SOCS3/SNTB1/PRKC…
KEGG_NEUROACTIVE_LIGAND_RECEPTOR_INTERACTION	KEGG_NEUROACTIVE_LIGAND_RECEPTOR_INTERACTION	kegg neuroactive ligand receptor interaction	272	0.541798	2.12246	1e-10	3.50278e-09	2.56725e-09	5526	tags=45%, list=15%, signal=39%	GRIA2/CNR2/P2RY10/GABRB2/NPY5R/ADRB1/LPAR1/CYSLTR1/NPY1R/P2RY13/GABRA2/GRID2/P2RY14/SSTR3/GRIA4/GZMA/P2RY8/P2RX5/P2RX1/PTGDR/PTGER2/P2RX2/PRSS2/PTGER4/S1PR4/FPR3/TSHR/C3AR1/GLP2R/GLP1R/AGTR2/ADRA2A/CHRNA6/F2RL2/ADRA1A/TAAR8/THRB/AVPR1B/GRIN3A/LPAR4/RXFP2/NTSR1/PTAFR/C5AR1/TAAR6/UTS2R/CHRNA9/S1PR3/PTGER3/HTR2A/GHRHR/CNR1/CHRNA1/CALCRL/S1PR1/AGTR1/CHRM3/PTGFR/GABRG2/GPR83/CCKBR/FPR1/MCHR1/FPR2/TAAR…
KEGG_CYTOKINE_CYTOKINE_RECEPTOR_INTERACTION	KEGG_CYTOKINE_CYTOKINE_RECEPTOR_INTERACTION	kegg cytokine cytokine receptor interaction	262	0.652065	2.53625	1e-10	3.50278e-09	2.56725e-09	4492	tags=52%, list=12%, signal=46%	IL21/CCR9/CCR6/CCL21/TNFRSF17/CXCR5/CXCL9/IL2/CCR8/TNFRSF13B/CXCL13/CCR2/CCR4/IFNG/IL7R/IL22RA2/CD40LG/TNFSF11/CSF2RB/IL2RA/FLT3/IL21R/TNFSF8/CCR5/LTB/CCR7/CXCR6/CXCL10/TNFRSF9/FASLG/TNFRSF11B/CXCL11/LTA/XCL2/XCR1/CCL25/CD27/TNFSF13B/IL10RA/CCL19/CXCL12/TNFRSF13C/IL12B/NGFR/IL2RB/TNFSF14/IL18RAP/IL15/TNFSF10/HGF/CX3CR1/CXCR4/CSF1R/IL18R1/TNFSF18/CCL5/PDGFRA/CCL4/TNFRSF8/TGFB3/IL15RA/CCL8/EDAR/OSM…
WP_ALZHEIMERS_DISEASE	WP_ALZHEIMERS_DISEASE	wp alzheimers disease	262	-0.333254	-1.49286	0.0014145	0.0109911	0.0080556	5701	tags=28%, list=15%, signal=24%	CSNK1E/WNT3/DVL1/PSMD3/PSMB3/PSMD8/MAPK3/SEM1/FRAT2/PSMB4/PSMD4/SNCA/PSMD9/PLCB3/AXIN1/DVL3/CALML4/VDAC1/BAD/TUBB1/HSD17B10/PPIF/CDK5R1/APH1A/PIK3CD/TUBB6/AKT1/PSMB5/LRP5/WIPI1/VDAC2/SLC25A6/GRIN1/CDK5/ADRM1/APC2/PSEN2/KLC2/CAPN1/PSMB7/TUBA4A/ATG2A/AXIN2/GAPDH/TUBB/MAPT/WNT7B/NOS2/TUBA1C/MAP2K2/FADD/HRAS/PSENEN/TUBB3/CSNK2B/TUBB2A/WNT10B/TUBB4B/GRIN2D/CHRNA7/TUBA8/DKK4/WNT4/WNT6/WNT7A/IRS4/WNT11/…
REACTOME_PLATELET_ACTIVATION_SIGNALING_AND_AGGREGATION	REACTOME_PLATELET_ACTIVATION_SIGNALING_AND_AGGREGATION	reactome platelet activation signaling and aggregation	260	0.532909	2.07446	1e-10	3.50278e-09	2.56725e-09	6773	tags=42%, list=18%, signal=34%	PIK3CG/RASGRP2/RASGRP1/MMRN1/PLEK/TF/LCK/CLU/APBB1IP/VAV1/GNA14/PRKCB/THBS1/P2RY12/HGF/SELENOP/SRGN/ADRA2A/TGFB3/GP1BA/F2RL2/PRKCQ/PTPN6/DGKB/F13A1/IGF2/CTSW/TMSB4X/GNGT2/ITGB3/RAC2/GNGT1/PLCG2/F5/ISLR/SERPINA3/LYN/FCER1G/SERPINA1/PIK3R5/COL1A2/LCP2/SPP2/SELP/SERPINE1/PECAM1/PIK3R6/P2RY1/ITPR1/PDPN/MGLL/COL1A1/PHACTR2/CD36/RARRES2/VEGFC/ORM2/GP5/A2M/LAT/SYK/DGKA/PDGFA/LEFTY2/SERPINA4/VAV3/FERMT3/…
WP_GPCRS_CLASS_A_RHODOPSINLIKE	WP_GPCRS_CLASS_A_RHODOPSINLIKE	wp gpcrs class a rhodopsinlike	259	0.565933	2.20241	1e-10	3.50278e-09	2.56725e-09	5642	tags=46%, list=15%, signal=39%	CNR2/P2RY10/CCR9/GPR174/CCR6/NPY5R/CXCR5/ADRB1/GPR12/GPR171/CCR8/GPR15/CCR2/CCR4/CYSLTR1/NPY1R/P2RY13/GPR65/GPR18/CCR5/P2RY14/CCR7/SSTR3/GPR31/XCR1/GPR25/PTGDR/GPR34/PTGER2/CMKLR1/RGL4/SUCNR1/PTGER4/P2RY12/CX3CR1/CXCR4/FPR3/C3AR1/AGTR2/ADRA2A/F2RL2/ADRA1A/CCRL2/AVPR1B/CXCR3/LPAR4/NTSR1/PTAFR/CCR1/PTGER3/HTR2A/CNR1/CCR3/AGTR1/CHRM3/FFAR3/PTGFR/GPR83/CCKBR/FPR1/MCHR1/FPR2/MC2R/P2RY1/GPR37/SSTR2/P2R…
REACTOME_PROCESSING_OF_CAPPED_INTRON_CONTAINING_PRE_MRNA	REACTOME_PROCESSING_OF_CAPPED_INTRON_CONTAINING_PRE_MRNA	reactome processing of capped intron containing pre mrna	244	-0.334847	-1.48287	0.000719221	0.00650135	0.00476496	10872	tags=34%, list=29%, signal=24%	ELAVL1/ALYREF/CPSF7/NUP62/SF3B6/SF3B2/POM121/DHX16/PRPF4/PCBP2/LSM3/CD2BP2/EIF4A3/POLR2H/NXF2/YBX1/MAGOH/CLP1/SF1/CHTOP/HNRNPA1/POM121C/TFIP11/SRRT/HNRNPUL1/EFTUD2/SNRNP70/RNPS1/NUP188/CPSF1/RAE1/HNRNPA0/LSM7/SNRPD1/CHERP/POLR2F/SUGP1/NXT1/U2AF2/POLR2A/CPSF4/WBP11/PRPF19/PCBP1/AAAS/GTF2F1/THOC3/DDX39A/SNRPF/PTBP1/POLR2J/NUP214/PRPF31/SNRNP25/SNRPE/PRCC/SF3B5/ZMAT5/SNRNP35/POLDIP3/SART1/FUS/SNRPD2…
REACTOME_MITOTIC_METAPHASE_AND_ANAPHASE	REACTOME_MITOTIC_METAPHASE_AND_ANAPHASE	reactome mitotic metaphase and anaphase	236	-0.35461	-1.55101	0.000323814	0.00328369	0.00240667	9529	tags=33%, list=26%, signal=24%	RPS27A/PSMD2/PPP2R5B/KIF2C/BIRC5/CENPA/CC2D1B/TUBB2B/PSMC5/DYNLL1/TUBA3E/PSMF1/CDCA5/LEMD2/TUBAL3/PSMC4/PSMB6/CDCA8/INCENP/NUP188/PPP2R5D/ANAPC15/KIF2B/RCC1/DYNLL2/PSME3/RPS27/ANAPC2/CENPO/CDC16/ZWINT/UBE2I/CENPT/SIRT2/PSMD3/PSMB3/PSMD8/SEM1/ESPL1/PSMB4/PSMD4/PSMD9/CHMP4C/TUBB1/CHMP6/CDC20/NUDC/TUBB6/ANAPC11/UBB/PSMB5/PLK1/VPS4A/BANF1/CHMP2A/PTTG1/EMD/PSMB7/TUBA4A/PPP2R1A/NUP93/SPC24/TUBA1C/RANGA…
REACTOME_ANTI_INFLAMMATORY_RESPONSE_FAVOURING_LEISHMANIA_PARASITE_INFECTION	REACTOME_ANTI_INFLAMMATORY_RESPONSE_FAVOURING_LEISHMANIA_PARASITE_INFECTION	reactome anti inflammatory response favouring leishmania parasite infection	223	0.742507	2.86871	1e-10	3.50278e-09	2.56725e-09	4537	tags=52%, list=12%, signal=46%	IGKV2D-30/IGKV1D-16/IGHV3-13/IGKV2-30/IGKV5-2/IGKV1-16/IGKV4-1/IGKV2-28/IGLV3-27/IGKV1-33/IGKV2D-40/IGKV1D-33/IGHV3-48/IGHV3-23/IGKV1-39/IGKV3D-20/IGHV3-11/ADRB1/IGLV1-47/IGLV2-23/IGHV2-70/IGHV1-69/CD3G/GPR15/IGHV1-2/IGLV2-14/IGKV3-11/IGHV3-30/IGLV2-8/IGLV3-1/CYSLTR1/IGLV1-40/IGHV4-39/IGLV3-25/IGLV3-19/IGKV1-5/IGKV1-12/IGLV2-11/IGHV3-33/IGKV2D-28/IGKV3-15/IGLV3-21/IGKV3-20/IGLC3/IGKV1-17/IGLV1-44…
REACTOME_BIOLOGICAL_OXIDATIONS	REACTOME_BIOLOGICAL_OXIDATIONS	reactome biological oxidations	219	-0.343783	-1.49489	0.00197391	0.0145989	0.0106998	5914	tags=29%, list=16%, signal=25%	HSP90AB1/TRMT112/ACY1/CBR3/RXRA/UGT2B4/GSTA2/BPHL/AIP/COMT/POMC/CYP4F12/CYP2U1/CYP2E1/NQO2/AKR7L/CYP4B1/SLC35B2/UGT1A1/GSTA4/AKR7A2/UGT2B11/ACSM2B/POR/GSTO1/CYP1A2/GGT1/CYP7A1/GSTZ1/CYP1A1/FDXR/MGST3/ABHD14B/FDX2/GSTM4/CES3/GSTO2/CYB5R3/AHCY/CYP2C19/UGT2B28/CYP26C1/CYP2W1/AKR7A3/CYP2F1/PODXL2/DPEP3/CYP4F2/EPHX1/UGT3A1/CYP4F8/UGT3A2/CHAC1/ADH7/GSTP1/SULT4A1/ALDH3A1/GSTA3/CYP4F3/CYP2C18/CYP4F22/GGT…
REACTOME_SIGNALING_BY_ROBO_RECEPTORS	REACTOME_SIGNALING_BY_ROBO_RECEPTORS	reactome signaling by robo receptors	218	-0.422796	-1.83907	1.75893e-06	3.05933e-05	2.24224e-05	8933	tags=55%, list=24%, signal=42%	RPS27A/PSMD2/RPL39L/EIF4A3/RPL6/RPL15/MAGOH/RPL4/RPS7/NTN1/RPS6/RPL9/ABL2/RPS4Y1/RPL24/RPL11/PSMC5/PRKACA/RPL36AL/ABL1/RPS8/PSMF1/PSMC4/PSMB6/RBX1/RPS24/RPS29/RNPS1/PABPC1/RPS15A/PSME3/RPS27/RPL27/RPL26/RPS21/PFN1/RPL39/RPS23/EIF4G1/RPS13/LHX2/ROBO2/CAP2/RPS17/PSMD3/PSMB3/PSMD8/SEM1/RPS10/PSMB4/PSMD4/RPS11/RPL7/PSMD9/RPL41/RPL23/RPL30/RPSA/RPL13A/RPL10A/RPS12/RPL27A/RPL23A/PRKACG/RPL22/RPL3/MYO9B…
REACTOME_KERATINIZATION	REACTOME_KERATINIZATION	reactome keratinization	217	-0.829885	-3.59481	1e-10	3.50278e-09	2.56725e-09	1241	tags=46%, list=3%, signal=45%	KRTAP2-4/KRTAP3-3/KRT37/KRT82/KRTAP9-9/KRTAP1-3/KRT20/KRTAP4-4/KRTAP3-1/KRTAP9-4/SPINK6/KRTAP4-1/PERP/KRTAP9-3/KRTAP5-6/JUP/KRT23/KRTAP4-8/KRT19/KRT34/KLK14/KRTAP5-11/KRTAP4-7/SPRR3/DSC2/KRT4/KRT24/KRT13/CDSN/CSTA/LIPN/KRT80/KRT31/KRTAP9-2/SPRR2F/TGM5/LCE2A/KRTAP13-2/LCE4A/KLK12/LCE5A/DSP/LIPM/LIPK/KRTAP19-1/LCE1E/KRT10/LCE1D/SPINK5/PKP3/KLK13/KRT77/KRT15/DSG3/RPTN/PRSS8/DSC3/KRT78/SPRR2D/EVPL/KR…
WP_NETWORK_MAP_OF_SARSCOV2_SIGNALING_PATHWAY	WP_NETWORK_MAP_OF_SARSCOV2_SIGNALING_PATHWAY	wp network map of sarscov2 signaling pathway	217	0.569346	2.19743	1e-10	3.50278e-09	2.56725e-09	4619	tags=39%, list=12%, signal=34%	IL21/CCR6/CCL21/IGLL1/CXCL9/CD3G/IGFBP3/CXCL13/IFNG/CCR5/CD8A/CD2/IL33/CXCL10/TF/CFH/LCK/CD247/CD8B/CFI/CARD11/CXCL12/CD3E/IL18RAP/CD163/TNFSF10/HLA-DRA/CASP5/FGF2/CCL5/CCL4/CD226/SERPINA5/ZAP70/CCL8/GP1BA/PRKCQ/PTPN6/IL18/CD4/CCL2/HLA-DRB1/HLA-DRB5/NLRP1/HP/C1S/JAK2/SELP/SKAP1/IL22/NLRP3/DUSP1/CCL11/SERPINE1/CD14/APOL1/CCL26/IFIH1/IL7/IL12A/CCL1/IL10/STAT1/LBP/C1R/CAMK4/CFP/CXCL16/DDX58/TPO/DEPT…
REACTOME_G_ALPHA_Q_SIGNALLING_EVENTS	REACTOME_G_ALPHA_Q_SIGNALLING_EVENTS	reactome g alpha q signalling events	215	0.520288	2.00937	3.42774e-09	9.60528e-08	7.03989e-08	5771	tags=42%, list=16%, signal=36%	EDN3/P2RY10/LPAR1/RASGRP2/CYSLTR1/RGS18/GPR65/RGS13/RASGRP1/QRFPR/XCL2/XCR1/NPS/GNA14/GCG/BTK/F2RL2/RGS4/ADRA1A/PRKCQ/DGKB/GHRL/AVPR1B/PROKR2/LPAR4/NTSR1/GPR132/GNGT2/PTAFR/FFAR4/UTS2R/HTR2A/XCL1/GNGT1/AGTR1/RGS16/CHRM3/FFAR3/PTGFR/CCKBR/MCHR1/FPR2/KALRN/P2RY1/ITPR1/MGLL/P2RY6/GPR39/RGS17/EDNRA/LPAR5/AVPR1A/HRH1/F2RL1/DGKA/UTS2/NPFFR1/CHRM5/PRKCH/HCRTR1/RGS5/TRPC6/BRS3/SAA1/GRPR/RGS2/TACR1/GRK5/I…
KEGG_REGULATION_OF_ACTIN_CYTOSKELETON	KEGG_REGULATION_OF_ACTIN_CYTOSKELETON	kegg regulation of actin cytoskeleton	213	0.410289	1.58314	0.000471778	0.00447302	0.00327836	5945	tags=31%, list=16%, signal=26%	FGF10/PIK3CG/FGF16/ITGA8/FGF7/NCKAP1L/VAV1/ITGAL/ITGA10/ITGB2/FGF2/PDGFRA/INSRR/TMSB4XP8/ITGA11/ITGAM/ITGB8/TMSB4X/ITGB7/FGF23/ITGB3/RAC2/WAS/ITGA1/PIK3R5/CHRM3/FGD3/ARHGEF6/FGF14/CD14/PAK3/ITGA4/CYFIP2/ITGAD/PDGFC/FGF1/FGF5/ITGA2/FGF18/PDGFA/ITGAX/ITGAV/VAV3/CHRM5/PDGFRB/ITGB1/MYLK/IQGAP2/BDKRB2/MYL2/INS/ITGA9/PIK3CA/TMSB4Y/PPP1R12A/ITGA6/F2R/RDX/EGF/PDGFD/CHRM2/FN1/FGFR1/ITGA5/ROCK1
REACTOME_MUSCLE_CONTRACTION	REACTOME_MUSCLE_CONTRACTION	reactome muscle contraction	203	0.436553	1.67311	0.000105634	0.00121095	0.00088753	6291	tags=33%, list=17%, signal=28%	MYBPC1/SCN7A/PLN/SCN3A/CACNA1I/KCND2/SLC8A1/CAMK2B/TBX5/TNNT3/KCNK3/CLIC2/GUCY1A1/MYBPC2/ABCC9/ITGA1/FXYD2/ATP2A3/SCN9A/KCNK13/CACNG6/KCNE1/MYBPC3/FGF14/GUCY1B1/NPPC/KCNK5/MYH11/ITPR1/MYH6/SCN11A/KCNK12/WWTR1/SCN2A/TNNI2/CAV3/CACNG8/KCNE3/MYL1/TNNI1/LMOD1/ATP1B1/CORIN/ACTC1/ITPR2/RYR2/MYLK/PDE5A/TPM1/SLN/MYL2/ATP2B1/TRPC1/KCNE4/KCNK10/SCN2B/CAMK2D/KCNQ1/TTN/CES1/CALD1/ALDH2/DES/FXYD1/TRDN/DYSF/TM…
REACTOME_RRNA_PROCESSING	REACTOME_RRNA_PROCESSING	reactome rrna processing	202	-0.607739	-2.62148	1e-10	3.50278e-09	2.56725e-09	9529	tags=63%, list=26%, signal=47%	RPS27A/RPL39L/NOP10/PWP2/LAS1L/EMG1/RPL6/WDR46/RPL15/RRP36/RPL4/RPS7/RPS6/FTSJ3/RPL9/NAT10/MRM2/RPS4Y1/RPL24/RPL11/NOL6/RPL36AL/RPS8/CSNK1D/RPP40/RPS24/RPS29/RPS15A/UTP4/RPS27/RPL27/NOB1/RPL26/EXOSC7/RPS21/PDCD11/RPL39/NOP56/RPS23/GAR1/RPS13/EXOSC1/RPP21/TRMT112/CSNK1E/SENP3/RPS17/MRM1/RPS10/PES1/ELAC2/RPS11/DHX37/RPL7/RPL41/RPL23/RPL30/RPSA/NOP2/RPL13A/ISG20L2/RPL10A/RPS12/RPL27A/RPL23A/HSD17B10…
REACTOME_INTERFERON_SIGNALING	REACTOME_INTERFERON_SIGNALING	reactome interferon signaling	201	0.465914	1.78424	1.03055e-05	0.000158478	0.000116152	5959	tags=31%, list=16%, signal=26%	GBP5/IFNG/IRF8/GBP7/GBP4/VCAM1/CAMK2B/HLA-DQA1/GBP1/HLA-DRA/HLA-DQA2/GBP3/FCGR1A/PTPN6/GBP2/PTAFR/HLA-DPA1/CIITA/TRIM22/IFI30/RSAD2/HLA-DRB1/HLA-DRB5/HLA-DQB1/SAMHD1/HLA-DPB1/JAK2/IRF1/HLA-DQB2/EIF4E3/STAT1/XAF1/B2M/SOCS1/NCAM1/DDX58/IRF5/IFIT2/IFNAR2/UBA7/IRF2/IFNB1/HLA-B/SP100/SOCS3/KPNA5/TRIM48/OASL/TRIM14/IFNGR1/CAMK2D/HLA-F/ICAM1/UBE2L6/IFIT3/TRIM5/OAS1/SMAD7/HLA-C/IFNAR1/RANBP2/OAS2
REACTOME_MITOTIC_G2_G2_M_PHASES	REACTOME_MITOTIC_G2_G2_M_PHASES	reactome mitotic g2 g2 m phases	200	-0.381458	-1.63412	0.000342256	0.00343892	0.00252045	8484	tags=36%, list=23%, signal=28%	AURKA/HAUS8/TUBB2B/PSMC5/PRKACA/TPX2/DYNLL1/TUBA3E/PSMF1/DCTN1/ODF2/DCTN3/CSNK1D/TUBAL3/PSMC4/PSMB6/RBX1/TP53/TUBG2/DCTN2/CDC25B/PSME3/CDC25C/HAUS5/E2F3/PPP2R3B/HSP90AB1/LCMT1/CSNK1E/PSMD3/PSMB3/PSMD8/SEM1/CEP72/PSMB4/PSMD4/PSMD9/PPME1/NINL/TUBB1/ACTR1A/LIN37/CDC25A/TUBB6/UBB/PSMB5/PLK1/CDKN1A/PSMB7/TUBA4A/PPP2R1A/FOXM1/MYBL2/CEP131/TUBB/FKBPL/AJUBA/TUBG1/TUBA1C/E2F1/UBA52/TUBB3/CDK2/SSNA1/TUBB2A…
KEGG_FOCAL_ADHESION	KEGG_FOCAL_ADHESION	kegg focal adhesion	199	0.495088	1.89114	4.92245e-07	9.47666e-06	6.94562e-06	6427	tags=39%, list=17%, signal=32%	RELN/PIK3CG/THBS4/ITGA8/VAV1/ITGA10/PRKCB/COL4A4/THBS1/BIRC3/HGF/TNR/PDGFRA/CCND2/THBS2/ITGA11/ITGB8/CHAD/ITGB7/ITGB3/PARVG/RAC2/ITGA1/COL6A3/COL3A1/PIK3R5/COL1A2/SPP1/PAK3/ITGA4/COMP/COL5A2/LAMA2/COL1A1/LAMA4/IBSP/SHC3/PDGFC/VEGFC/FLT1/ITGA2/CAV3/FLT4/PDGFA/KDR/ITGAV/VAV3/PDGFRB/COL5A1/COL11A1/RAP1A/ITGB1/MYLK/TNXB/COL6A2/MYL2/PRKCA/ITGA9/PIK3CA/COL6A1/PPP1R12A/ITGA6/TNC/EGF/COL4A1/PDGFD/XIAP/LA…
WP_FOCAL_ADHESION	WP_FOCAL_ADHESION	wp focal adhesion	198	0.484073	1.84568	3.29494e-06	5.32682e-05	3.90413e-05	6427	tags=38%, list=17%, signal=31%	RELN/BLK/THBS4/ITGA8/VAV1/ITGA10/PRKCB/COL4A4/THBS1/BIRC3/HGF/TNR/PDGFRA/CCND2/THBS2/ITGA11/ITGB8/CHAD/ITGB7/ITGB3/PARVG/RAC2/TXK/ITGA1/HCK/COL1A2/FGR/SPP1/PAK3/ITGA4/COMP/COL5A2/LAMA2/COL1A1/LAMA4/IBSP/SHC3/PDGFC/VEGFC/FLT1/ITGA2/CAV3/PDGFA/KDR/ITGAV/VAV3/PDGFRB/PPP1R12B/RAP1A/ITGB1/MYLK/TNXB/COL6A2/STYK1/MYL2/PRKCA/ITGA9/PIK3CA/PPP1R12A/ITGA6/TNC/EGF/COL4A1/PDGFD/XIAP/LAMC1/FN1/IGF1/LAMB1/ITGA5…
NABA_ECM_GLYCOPROTEINS	NABA_ECM_GLYCOPROTEINS	naba ecm glycoproteins	196	0.613328	2.33429	1e-10	3.50278e-09	2.56725e-09	5830	tags=53%, list=16%, signal=45%	VIT/RELN/ADIPOQ/ABI3BP/IGFBP3/FGL2/RSPO3/THBS4/CILP/RSPO2/MMRN1/EDIL3/SRPX2/BMPER/ECM2/EFEMP1/CCN6/VWA3B/LGI2/FNDC1/SBSPON/THBS1/MFAP5/TNR/DMBT1/MXRA5/SVEP1/THBS2/EGFLAM/SNED1/TNFAIP6/FBN1/CCN2/SLIT3/SMOC2/DPT/NID2/EMILIN1/LTBP2/IGFBP5/VWA2/SPARCL1/CCN4/ANOS1/VWA5B1/HMCN2/ELN/CCN1/NELL1/MFAP4/SPP1/MEPE/NTN4/COMP/LGI4/CRISPLD2/SPON1/LAMA2/LAMA4/IBSP/NPNT/POSTN/SLIT2/IGFBP1/IGFBP2/MGP/PXDN/PAPLN/CO…
REACTOME_CELLULAR_SENESCENCE	REACTOME_CELLULAR_SENESCENCE	reactome cellular senescence	195	-0.366687	-1.57727	0.000552963	0.00516508	0.00378558	7576	tags=31%, list=20%, signal=25%	PHC1/MDM2/H2BC5/TP53/H2AC7/H3C1/ANAPC15/HIRA/H4C1/H2BC21/CXCL8/ANAPC2/E2F3/CDC16/RELA/H3C3/CDK4/MAP2K7/HMGA2/KAT5/MAPK3/MAPKAPK3/MAPK7/ACD/H3C4/CCNE1/H2BC13/H2BC17/FZR1/H2BC3/CDKN2A/ANAPC11/UBB/CBX8/EHMT2/H2AC14/H2AZ1/RING1/H4C3/TXN/CDKN1A/H1-2/CBX4/ERF/H3C7/H2AX/H3C2/E2F1/CBX2/H2AC20/UBA52/H4C9/HMGA1/H2BC12/H4C6/CDK2/UBE2S/UBE2C/H4C11/H2AJ/H3C14
REACTOME_CELL_SURFACE_INTERACTIONS_AT_THE_VASCULAR_WALL	REACTOME_CELL_SURFACE_INTERACTIONS_AT_THE_VASCULAR_WALL	reactome cell surface interactions at the vascular wall	194	0.732615	2.78143	1e-10	3.50278e-09	2.56725e-09	2864	tags=49%, list=8%, signal=46%	IGKV2D-30/IGKV1D-16/FCAMR/IGHV3-13/IGKV2-30/IGKV5-2/IGKV1-16/JCHAIN/IGKV4-1/IGKV2-28/IGLV3-27/IGKV1-33/IGKV2D-40/IGKV1D-33/IGHV3-48/IGHV3-23/IGKV1-39/IGLL1/IGKV3D-20/IGHV3-11/IGLV1-47/IGLV2-23/IGHV2-70/IGHV1-69/VPREB3/IGHV1-2/IGLV2-14/IGKV3-11/SELL/IGHV3-30/IGLV2-8/IGLV3-1/IGLV1-40/IGHV4-39/IGLV3-25/IGLV3-19/IGKV1-5/CD84/IGKV1-12/IGLV2-11/IGHV3-33/IGKV2D-28/IGKV3-15/IGLV3-21/OLR1/IGKV3-20/IGHA2/I…
REACTOME_PEPTIDE_LIGAND_BINDING_RECEPTORS	REACTOME_PEPTIDE_LIGAND_BINDING_RECEPTORS	reactome peptide ligand binding receptors	194	0.568732	2.15923	1e-10	3.50278e-09	2.56725e-09	5511	tags=49%, list=15%, signal=42%	EDN3/CCR9/CCR6/CCL21/NPY5R/CXCR5/CXCL9/CCR8/CXCL13/CCR2/CCR4/NPY1R/C3/NPY/PNOC/CCR5/CCR7/CXCR6/SSTR3/CXCL10/CXCL11/QRFPR/XCL2/XCR1/CCL25/NPS/CCL19/CXCL12/CX3CR1/CXCR4/FPR3/C3AR1/CCL5/CCL4/AGTR2/F2RL2/GHRL/CCRL2/AVPR1B/CXCR3/PROKR2/RXFP2/NTSR1/C5AR1/UTS2R/CCL2/CCR1/XCL1/CCR3/AGTR1/INSL3/CCKBR/CCL11/FPR1/MCHR1/FPR2/MC2R/RXFP1/CCL1/GPR37/CCL16/SSTR2/CCL7/CCL13/EDNRA/NPY2R/C5AR2/AVPR1A/ACKR3/CXCL16/F…
REACTOME_SEPARATION_OF_SISTER_CHROMATIDS	REACTOME_SEPARATION_OF_SISTER_CHROMATIDS	reactome separation of sister chromatids	191	-0.362906	-1.55318	0.00157596	0.0119716	0.00877424	9529	tags=33%, list=26%, signal=25%	RPS27A/PSMD2/PPP2R5B/KIF2C/BIRC5/CENPA/TUBB2B/PSMC5/DYNLL1/TUBA3E/PSMF1/CDCA5/TUBAL3/PSMC4/PSMB6/CDCA8/INCENP/PPP2R5D/ANAPC15/KIF2B/DYNLL2/PSME3/RPS27/ANAPC2/CENPO/CDC16/ZWINT/CENPT/PSMD3/PSMB3/PSMD8/SEM1/ESPL1/PSMB4/PSMD4/PSMD9/TUBB1/CDC20/NUDC/TUBB6/ANAPC11/UBB/PSMB5/PLK1/PTTG1/PSMB7/TUBA4A/PPP2R1A/SPC24/TUBA1C/RANGAP1/CENPM/PMF1/UBA52/TUBB3/UBE2S/UBE2C/AURKB/TUBB2A/TUBB4B/TUBA8/MAD1L1/TUBB4A
REACTOME_CELLULAR_RESPONSE_TO_CHEMICAL_STRESS	REACTOME_CELLULAR_RESPONSE_TO_CHEMICAL_STRESS	reactome cellular response to chemical stress	191	-0.344307	-1.47358	0.00525911	0.0321149	0.0235376	7481	tags=31%, list=20%, signal=25%	PSMC4/PSMB6/RBX1/AKT2/GPX3/MUL1/COX7C/PSME3/NPLOC4/G6PD/PRDX2/SURF1/SMARCD3/RXRA/PSMD3/PSMB3/PSMD8/SEM1/TXN2/PSMB4/PSMD4/PSMD9/TALDO1/TACO1/COX6C/CARM1/AKT1/CDKN2A/UBB/PSMB5/COX5A/GPX5/BLVRB/TXN/PSMB7/COX4I1/TKT/PRDX5/NQO1/CCS/TXNRD2/COX8A/STAP2/HMOX2/UBA52/COX5B/COX6A1/COX6B1/CSNK2B/MYC/ALB/ATOX1/HBB/NOX5/HBA2/PTK6/GSTP1/HBA1/GSTA3/GPX2
REACTOME_MRNA_SPLICING	REACTOME_MRNA_SPLICING	reactome mrna splicing	190	-0.354545	-1.51959	0.000855967	0.00749565	0.0054937	10872	tags=35%, list=29%, signal=25%	ELAVL1/ALYREF/CPSF7/SF3B6/SF3B2/DHX16/PRPF4/PCBP2/LSM3/CD2BP2/EIF4A3/POLR2H/YBX1/MAGOH/CLP1/SF1/HNRNPA1/TFIP11/SRRT/HNRNPUL1/EFTUD2/SNRNP70/RNPS1/CPSF1/HNRNPA0/LSM7/SNRPD1/CHERP/POLR2F/SUGP1/U2AF2/POLR2A/CPSF4/WBP11/PRPF19/PCBP1/GTF2F1/SNRPF/PTBP1/POLR2J/PRPF31/SNRNP25/SNRPE/PRCC/SF3B5/ZMAT5/SNRNP35/SART1/FUS/SNRPD2/SNU13/XAB2/SNRPA/PUF60/SNRPC/PRPF6/TXNL4A/RBM42/LSM2/POLR2E/LSM4/SNRPB/PQBP1/SF3B…
KEGG_CHEMOKINE_SIGNALING_PATHWAY	KEGG_CHEMOKINE_SIGNALING_PATHWAY	kegg chemokine signaling pathway	187	0.590639	2.24377	1e-10	3.50278e-09	2.56725e-09	4486	tags=37%, list=12%, signal=33%	CCR9/CCR6/CCL21/CXCR5/CXCL9/CCR8/PIK3CG/CXCL13/CCR2/CCR4/RASGRP2/CCR5/CCR7/ITK/CXCR6/CXCL10/DOCK2/CXCL11/ELMO1/XCL2/XCR1/VAV1/CCL25/CCL19/CXCL12/PRKCB/CX3CR1/CXCR4/CCL5/CCL4/NCF1/CCL8/JAK3/CCL4L2/CXCR3/GNGT2/RAC2/CCL14/WAS/CCL2/HCK/CCR1/XCL1/GNGT1/CCR3/LYN/PIK3R5/JAK2/FGR/CCL11/PTK2B/CCL24/CCL26/ADCY7/CCL1/CCL16/CCL7/STAT1/CCL13/SHC3/PRKACB/CXCL16/VAV3/CCL22/CCL3L3/RAP1A/GRK5/GNG8/CCL3
REACTOME_DNA_REPLICATION	REACTOME_DNA_REPLICATION	reactome dna replication	187	-0.415594	-1.77432	2.77681e-05	0.000366655	0.000268728	8466	tags=39%, list=23%, signal=30%	H2BC1/RPS27A/PSMD2/H4C4/H2AC6/ORC1/H3C11/PSMC5/H4C5/POLA2/CDC45/RFC2/PSMF1/POLE4/H2BC5/PSMC4/PSMB6/RBX1/H2AC7/H3C1/ANAPC15/H4C1/PSME3/H2BC21/ANAPC2/MCM4/CDC16/H3C3/MCM3/MCM7/MCM5/PSMD3/PSMB3/PSMD8/SEM1/FEN1/PSMB4/PSMD4/PSMD9/H3C4/CCNE1/H2BC13/POLE/H2BC17/FZR1/H2BC3/ANAPC11/UBB/PSMB5/POLD1/H2AC14/H2AZ1/GINS2/LIG1/H4C3/PSMB7/H3C7/H2AX/H3C2/POLD2/H2AC20/UBA52/H4C9/H2BC12/H4C6/CDK2/UBE2S/UBE2C/H4C11/…
REACTOME_IMMUNOREGULATORY_INTERACTIONS_BETWEEN_A_LYMPHOID_AND_A_NON_LYMPHOID_CELL	REACTOME_IMMUNOREGULATORY_INTERACTIONS_BETWEEN_A_LYMPHOID_AND_A_NON_LYMPHOID_CELL	reactome immunoregulatory interactions between a lymphoid and a non lymphoid cell	186	0.834455	3.17088	1e-10	3.50278e-09	2.56725e-09	3289	tags=78%, list=9%, signal=71%	IGKV2D-30/IGKV1D-16/IGHV3-13/IGKV2-30/IGKV5-2/IGKV1-16/IGKV4-1/CD19/IGKV2-28/IGLV3-27/IGKV1-33/IGKV2D-40/IGKV1D-33/SH2D1A/IGHV3-48/IGHV3-23/IGKV1-39/IGKV3D-20/IGHV3-11/IGLV1-47/TREML2/IGLV2-23/IGHV2-70/IGHV1-69/CD3G/CRTAM/IGHV1-2/IGLV2-14/IGKV3-11/SELL/IGHV3-30/SLAMF6/IGLV2-8/IGLV3-1/IGLV1-40/IGHV4-39/CD96/C3/IGLV3-25/IGLV3-19/IGKV1-5/CD40LG/IGKV1-12/IGLV2-11/KLRC1/LILRB1/IGHV3-33/IGKV2D-28/IGKV3…
REACTOME_FC_EPSILON_RECEPTOR_FCERI_SIGNALING	REACTOME_FC_EPSILON_RECEPTOR_FCERI_SIGNALING	reactome fc epsilon receptor fceri signaling	186	0.747884	2.84192	1e-10	3.50278e-09	2.56725e-09	2266	tags=37%, list=6%, signal=35%	IGKV2D-30/IGKV1D-16/IGHV3-13/IGKV2-30/IGKV5-2/IGKV1-16/IGKV4-1/IGKV2-28/IGLV3-27/IGKV1-33/IGKV2D-40/IGKV1D-33/IGHV3-48/IGHV3-23/IGKV1-39/IGKV3D-20/IGHV3-11/IGLV1-47/IGLV2-23/IGHV2-70/IGHV1-69/IGHV1-2/IGLV2-14/IGKV3-11/IGHV3-30/IGLV2-8/IGHE/RASGRP2/IGLV3-1/IGLV1-40/IGHV4-39/IGLV3-25/IGLV3-19/IGKV1-5/IGKV1-12/IGLV2-11/IGHV3-33/IGKV2D-28/IGKV3-15/IGLV3-21/RASGRP1/IGKV3-20/IGLC3/ITK/IGKV1-17/IGLV1-44…
REACTOME_RAC1_GTPASE_CYCLE	REACTOME_RAC1_GTPASE_CYCLE	reactome rac1 gtpase cycle	184	0.424152	1.60888	0.000676236	0.00613478	0.00449629	5071	tags=26%, list=14%, signal=23%	CYBB/TAGAP/DOCK2/NCKAP1L/VAV1/ARHGAP25/ARHGAP9/DOCK8/ARHGAP30/DOCK11/NGEF/NCF1/CHN1/WAS/NCF2/ARHGDIB/DOCK4/ARHGEF6/ARHGAP15/NCF4/KALRN/PAK3/WIPF1/PREX2/ARAP2/ARHGAP20/CYFIP2/FMNL1/ARHGAP44/NHS/FGD5/SPATA13/ARHGAP45/OPHN1/ARHGAP27/ARHGAP29/AMIGO2/DEF6/VAV3/ARHGAP22/ITGB1/DOCK10/PLEKHG1/LBR/IQGAP2/PIK3CA/ARHGAP4/ARHGAP12
WP_VITAMIN_D_RECEPTOR_PATHWAY	WP_VITAMIN_D_RECEPTOR_PATHWAY	wp vitamin d receptor pathway	184	-0.344889	-1.4677	0.00316608	0.0215225	0.0157742	3263	tags=20%, list=9%, signal=18%	IRF4/KRTAP5-4/PPARD/KRTAP5-1/BGLAP/CYP7A1/CYP1A1/ALPG/CDC34/CDK2/MYC/HSD17B2/SALL4/SLC34A2/KRT38/DNER/CST6/SLC2A4/ABCD1/KRTAP4-1/CDX2/KRT34/KLK6/ATP2C2/KRT13/DEFB4B/LCE1D/S100A9/S100A2/S100A8/DEFB4A/LCE1F/CASP14/SPRR1B/KRT16/LCE2B
KEGG_CALCIUM_SIGNALING_PATHWAY	KEGG_CALCIUM_SIGNALING_PATHWAY	kegg calcium signaling pathway	178	0.415237	1.567	0.0012679	0.0101512	0.00744002	5765	tags=38%, list=16%, signal=32%	PLN/ADRB1/CD38/CYSLTR1/CACNA1I/PDE1C/P2RX5/P2RX1/P2RX2/GNA14/SLC8A1/PRKCB/CAMK2B/ERBB4/PDGFRA/ADRA1A/AVPR1B/NTSR1/PTAFR/PTGER3/HTR2A/ATP2A3/PLCG2/AGTR1/CHRM3/PTGFR/CCKBR/PTK2B/ADCY7/ITPR1/EDNRA/PDE1A/HTR4/DRD1/CAMK4/AVPR1A/PDE1B/PRKACB/HRH1/HTR6/HTR7/PLCE1/CHRM5/PDGFRB/CACNA1E/GRPR/TACR1/PHKA1/ITPR2/RYR2/MYLK/BDKRB2/ATP2B1/TRPC1/PLCB1/PRKCA/PLCB2/DRD5/CAMK2D/F2R/ADORA2A/LHCGR/P2RX3/ADRB3/CHRM2/OX…
KEGG_HUNTINGTONS_DISEASE	KEGG_HUNTINGTONS_DISEASE	kegg huntingtons disease	176	-0.445257	-1.89241	1.70871e-06	2.99261e-05	2.19334e-05	7852	tags=47%, list=21%, signal=37%	AP2M1/DNAL4/DCTN1/TP53/COX4I2/SLC25A5/DCTN2/ATP5PF/COX7C/COX7A2/POLR2J3/NDUFA9/CLTCL1/ATP5PO/POLR2F/NDUFA6/POLR2A/UQCR11/UQCRB/COX6CP3/ATP5MC3/ATP5MC1P5/NDUFB1/AP2A1/NDUFS3/DNAI1/PLCB3/VDAC1/ATP5PD/POLR2J/NDUFS2/UQCRH/NDUFA7/CREB3L4/COX6C/UQCRHL/COX5A/BAX/UQCRQ/NDUFA1/COX6B2/NDUFB4/SDHA/ATP5F1B/VDAC2/NDUFA2/NDUFV3/SLC25A6/GRIN1/NDUFS5/UCP1/AP2S1/COX4I1/UQCR10/NDUFB10/POLR2E/NDUFB9/ATP5MC1/NDUFA8/…
REACTOME_REGULATION_OF_EXPRESSION_OF_SLITS_AND_ROBOS	REACTOME_REGULATION_OF_EXPRESSION_OF_SLITS_AND_ROBOS	reactome regulation of expression of slits and robos	172	-0.543391	-2.30278	1e-10	3.50278e-09	2.56725e-09	9529	tags=62%, list=26%, signal=46%	RPS27A/PSMD2/RPL39L/EIF4A3/RPL6/RPL15/MAGOH/RPL4/RPS7/RPS6/RPL9/RPS4Y1/RPL24/RPL11/PSMC5/RPL36AL/RPS8/PSMF1/PSMC4/PSMB6/RBX1/RPS24/RPS29/RNPS1/PABPC1/RPS15A/PSME3/RPS27/RPL27/RPL26/RPS21/RPL39/RPS23/EIF4G1/RPS13/LHX2/ROBO2/RPS17/PSMD3/PSMB3/PSMD8/SEM1/RPS10/PSMB4/PSMD4/RPS11/RPL7/PSMD9/RPL41/RPL23/RPL30/RPSA/RPL13A/RPL10A/RPS12/RPL27A/RPL23A/RPL22/RPL3/LDB1/RPL10/FAU/RPL19/RPLP0/RPS20/RPL17/UBB/P…
REACTOME_SIGNALING_BY_THE_B_CELL_RECEPTOR_BCR	REACTOME_SIGNALING_BY_THE_B_CELL_RECEPTOR_BCR	reactome signaling by the b cell receptor bcr	166	0.797839	2.98673	1e-10	3.50278e-09	2.56725e-09	2266	tags=44%, list=6%, signal=41%	IGKV2D-30/IGKV1D-16/IGHV3-13/IGKV2-30/IGKV5-2/IGKV1-16/IGKV4-1/CD19/IGKV2-28/IGLV3-27/IGKV1-33/IGKV2D-40/IGHD/IGKV1D-33/IGHV3-48/IGHV3-23/IGKV1-39/BLK/IGKV3D-20/IGHV3-11/IGLV1-47/IGLV2-23/IGHV2-70/IGHV1-69/DAPP1/IGHV1-2/IGLV2-14/IGKV3-11/IGHV3-30/IGLV2-8/IGLV3-1/IGLV1-40/IGHV4-39/IGLV3-25/IGLV3-19/IGKV1-5/IGKV1-12/CD79A/IGLV2-11/IGHV3-33/IGKV2D-28/IGKV3-15/IGLV3-21/RASGRP1/IGKV3-20/IGLC3/IGKV1-17…
REACTOME_THE_CITRIC_ACID_TCA_CYCLE_AND_RESPIRATORY_ELECTRON_TRANSPORT	REACTOME_THE_CITRIC_ACID_TCA_CYCLE_AND_RESPIRATORY_ELECTRON_TRANSPORT	reactome the citric acid tca cycle and respiratory electron transport	166	-0.538946	-2.27434	1.80592e-10	5.99279e-09	4.39223e-09	7149	tags=47%, list=19%, signal=38%	ATP5PF/LDHA/COX7C/FH/ADHFE1/NDUFA9/SLC16A3/SLC16A1/ATP5PO/SURF1/NDUFA6/UQCR11/UQCRB/RXRA/ATP5MC3/NDUFB1/ATP5MF/CS/ETFB/NDUFS3/TACO1/IDH3B/ACO2/VDAC1/ATP5PD/COQ10A/PDK2/NDUFS2/UQCRH/NDUFA7/COX6C/ECSIT/TRAP1/COX5A/LDHB/UQCRQ/NDUFA1/NDUFB4/SDHA/ATP5F1B/NDUFA2/NDUFV3/NDUFS5/UCP1/MDH2/COX4I1/UQCR10/IDH3G/NDUFB11/PPARD/NDUFB10/NDUFB9/ATP5MC1/NDUFA8/COX8A/GSTZ1/NDUFA11/LDHAL6A/NDUFB8/NDUFAF3/ATP5ME/ATP5…
REACTOME_G2_M_CHECKPOINTS	REACTOME_G2_M_CHECKPOINTS	reactome g2 m checkpoints	166	-0.374108	-1.57873	0.00191934	0.014237	0.0104346	10717	tags=37%, list=29%, signal=26%	H2BC11/TOP3A/MCM2/CCNB1/H4-16/H2BC1/RPS27A/PSMD2/H4C4/GTSE1/H3-4/RMI2/ORC1/PSMC5/H4C5/CDC45/RFC2/PSMF1/H2BC5/PSMC4/PSMB6/TP53/RAD9A/ATRIP/H4C1/PSME3/H2BC21/CDC25C/MCM4/MCM3/KAT5/MCM7/MCM5/PSMD3/PSMB3/PSMD8/SEM1/PSMB4/MDC1/PSMD4/PSMD9/BABAM1/H2BC13/H2BC17/PIAS4/H2BC3/CDC25A/BABAM2/UBB/PSMB5/H4C3/PSMB7/H2AX/UBA52/H4C9/H2BC12/H4C6/CDK2/H4C11/PKMYT1/SFN
WP_CHEMOKINE_SIGNALING_PATHWAY	WP_CHEMOKINE_SIGNALING_PATHWAY	wp chemokine signaling pathway	164	0.605656	2.25753	1e-10	3.50278e-09	2.56725e-09	5953	tags=43%, list=16%, signal=36%	CCR9/CCR6/CCL21/CXCR5/CXCL9/CCR8/PIK3CG/CXCL13/CCR2/CCR4/RASGRP2/CCR7/ITK/CXCR6/CXCL10/DOCK2/CXCL11/ELMO1/XCR1/VAV1/CCL25/CCL19/CXCL12/PRKCB/CX3CR1/CXCR4/CCL5/CCL4/NCF1/JAK3/CXCR3/GNGT2/RAC2/WAS/HCK/CCR1/XCL1/GNGT1/CCR3/LYN/PIK3R5/JAK2/FGR/CCL11/PTK2B/CCL24/CCL26/ADCY7/CCL1/CCL7/STAT1/SHC3/PRKACB/CXCL16/VAV3/CCL22/RAP1A/GRK5/GNG8/CCL3/PLCB1/PIK3CA/PLCB2/NFKBIA/GNG11/GNB4/PREX1/GNG2/ADCY4/ROCK1/AR…
REACTOME_S_PHASE	REACTOME_S_PHASE	reactome s phase	163	-0.406849	-1.7206	0.000169627	0.00184396	0.00135147	7991	tags=33%, list=22%, signal=26%	POLA2/CDC45/RFC2/PSMF1/CDCA5/POLE4/PSMC4/PSMB6/RBX1/AKT2/ANAPC15/CKS1B/CDC25B/PSME3/ANAPC2/MCM4/CDC16/CDK4/MCM3/MCM7/MCM5/PSMD3/PSMB3/PSMD8/SEM1/FEN1/PSMB4/PSMD4/CCND1/PSMD9/CCNE1/POLE/LIN37/FZR1/CDC25A/AKT1/ANAPC11/UBB/PSMB5/POLD1/GINS2/LIG1/CDKN1A/PSMB7/POLD2/E2F1/UBA52/CDK2/UBE2S/UBE2C/MYC/CDT1/CABLES1/PTK6
REACTOME_HCMV_INFECTION	REACTOME_HCMV_INFECTION	reactome hcmv infection	161	-0.407464	-1.71021	0.000324202	0.00328369	0.00240667	8466	tags=37%, list=23%, signal=28%	H3C11/TUBB2B/H4C5/DYNLL1/POM121C/TUBA3E/H2BC5/TUBAL3/H2AC7/SNF8/NUP188/H3C1/DYNLL2/RAE1/H4C1/VPS37D/H2BC21/H3C3/VPS37C/H2AC12/VPS25/CHMP1A/H2AC17/AAAS/H2AC16/CHMP4C/H3C4/NUP214/H2BC13/TUBB1/H2BC17/CHMP6/H2BC3/TUBB6/VPS4A/H2AC14/CHMP2A/H4C3/VPS37B/TUBA4A/NUP93/VPS28/H3C7/MVB12A/H3C2/TUBA1C/TRIM28/H2AC20/H4C9/H2BC12/H4C6/TUBB3/H4C11/TUBB2A/TUBB4B/TUBA8/H2AW/H3C14/TUBB4A
KEGG_ALZHEIMERS_DISEASE	KEGG_ALZHEIMERS_DISEASE	kegg alzheimers disease	160	-0.507842	-2.13186	2.45591e-08	6.01341e-07	4.40734e-07	6928	tags=46%, list=19%, signal=38%	COX7C/COX7A2/PPP3R2/NDUFA9/ATP5PO/CHP1/NDUFA6/UQCR11/UQCRB/COX6CP3/ATP5MC3/MAPK3/ATP5MC1P5/NDUFB1/NDUFS3/SNCA/PLCB3/ATP5PD/BAD/NDUFS2/UQCRH/NDUFA7/HSD17B10/COX6C/UQCRHL/CDK5R1/APH1A/COX5A/BACE2/UQCRQ/NDUFA1/COX6B2/NDUFB4/SDHA/ATP5F1B/NDUFA2/NDUFV3/GRIN1/CDK5/NDUFS5/PSEN2/CAPN1/COX4I1/UQCR10/NDUFB10/GAPDH/NDUFB9/ATP5MC1/NDUFA8/COX8A/MAPT/NDUFB8/FADD/ATP5MC2/CYC1/UQCRC1/NDUFS6/PSENEN/COX5B/COX6A1/N…
REACTOME_REGULATION_OF_TP53_ACTIVITY	REACTOME_REGULATION_OF_TP53_ACTIVITY	reactome regulation of tp53 activity	160	-0.35366	-1.48462	0.00325145	0.0218089	0.0159842	8876	tags=29%, list=24%, signal=22%	TAF15/PIP4P1/SSRP1/RMI2/BANP/AURKA/TPX2/TAF4B/BRD1/RFC2/PRMT5/MDM2/AKT2/TP53/RAD9A/CHD3/ATRIP/STK11/PIP4K2C/KAT5/SGK1/NOC2L/CHD4/POU4F2/TP73/PIP4K2A/CDK5R1/AKT1/CDKN2A/UBB/PIN1/EHMT2/GATAD2A/CDK5/PRKAG3/MBD3/PPP2R1A/PPP1R13L/MLST8/UBA52/CDK2/USP2/CSNK2B/AURKB/PRR5/POU4F1/TP63
REACTOME_DNA_REPLICATION_PRE_INITIATION	REACTOME_DNA_REPLICATION_PRE_INITIATION	reactome dna replication pre initiation	159	-0.423174	-1.77895	3.16581e-05	0.000411556	0.000301637	9714	tags=40%, list=26%, signal=30%	H2BC1/RPS27A/PSMD2/H4C4/H2AC6/ORC1/H3C11/PSMC5/H4C5/POLA2/CDC45/PSMF1/POLE4/H2BC5/PSMC4/PSMB6/H2AC7/H3C1/ANAPC15/H4C1/PSME3/H2BC21/ANAPC2/MCM4/CDC16/H3C3/MCM3/MCM7/MCM5/PSMD3/PSMB3/PSMD8/SEM1/PSMB4/PSMD4/PSMD9/H3C4/H2BC13/POLE/H2BC17/FZR1/H2BC3/ANAPC11/UBB/PSMB5/H2AC14/H2AZ1/H4C3/PSMB7/H3C7/H2AX/H3C2/H2AC20/UBA52/H4C9/H2BC12/H4C6/CDK2/UBE2S/UBE2C/H4C11/CDT1/H2AJ/H3C14
WP_EPITHELIAL_TO_MESENCHYMAL_TRANSITION_IN_COLORECTAL_CANCER	WP_EPITHELIAL_TO_MESENCHYMAL_TRANSITION_IN_COLORECTAL_CANCER	wp epithelial to mesenchymal transition in colorectal cancer	158	-0.349087	-1.46729	0.00480231	0.0300738	0.0220417	4289	tags=21%, list=12%, signal=19%	PIK3CD/AKT1/LRP5/VTN/CLDN9/PAK1/FOXM1/TWIST2/WNT7B/MAP2K2/HRAS/SNAI2/CLDN8/WNT10B/GDF15/CLDN6/WNT4/WNT6/WNT7A/JAG2/WNT11/FZD9/JUP/CRB3/WNT3A/DLL3/CLDN19/CLDN4/TMPRSS4/FOXQ1/DSP/CLDN17/PKP1
REACTOME_INFLUENZA_INFECTION	REACTOME_INFLUENZA_INFECTION	reactome influenza infection	157	-0.57148	-2.39328	1e-10	3.50278e-09	2.56725e-09	9529	tags=61%, list=26%, signal=46%	RPS27A/RPL39L/RPL6/POLR2H/RPL15/RPL4/RPS7/RPS6/CLTA/RPL9/RPS4Y1/RPL24/RPL11/RPL36AL/POM121C/RPS8/KPNA2/RPS24/RPS29/NUP188/RPS15A/RAE1/RPS27/HSPA1A/RPL27/RPL26/RPS21/RPL39/RPS23/RPS13/POLR2F/POLR2A/CPSF4/RPS17/RPS10/AAAS/RPS11/RPL7/RPL41/RPL23/GTF2F1/RPL30/RPSA/RPL13A/RPL10A/POLR2J/NUP214/RPS12/RPL27A/RPL23A/RPL22/RPL3/RPL10/FAU/RPL19/RPLP0/RPS20/RPL17/RPS14/RPL32/RPS4X/RPL14/RPL22L1/SLC25A6/RPS26…
REACTOME_CELLULAR_RESPONSE_TO_STARVATION	REACTOME_CELLULAR_RESPONSE_TO_STARVATION	reactome cellular response to starvation	156	-0.564242	-2.36879	1e-10	3.50278e-09	2.56725e-09	9529	tags=60%, list=26%, signal=44%	RPS27A/RPL39L/ATF4/ATP6V0C/RPL6/RPL15/RPL4/RPS7/RPS6/LAMTOR5/RPL9/RPS4Y1/RPL24/RPL11/RPL36AL/RPS8/RPS24/RPS29/RPS15A/RPS27/RPL27/RPL26/RPS21/RPL39/RPS23/RPS13/RPS17/RPS10/ATP6V0D1/RPTOR/NPRL3/RPS11/RPL7/RPL41/RPL23/RPL30/RPSA/LAMTOR1/RPL13A/RPL10A/RPS12/RPL27A/KPTN/RPL23A/RPL22/RPL3/RPL10/FAU/RPL19/LAMTOR4/RPLP0/RPS20/RPL17/RPS14/ATP6V0B/RPL32/RPS4X/RPL14/WDR24/RPL22L1/RPS26/RPL7A/RPL10L/SH3BP4/R…
REACTOME_G_ALPHA_S_SIGNALLING_EVENTS	REACTOME_G_ALPHA_S_SIGNALLING_EVENTS	reactome g alpha s signalling events	156	0.537867	1.99039	5.45511e-08	1.26218e-06	9.25077e-07	5953	tags=41%, list=16%, signal=35%	ADRB1/GPR15/NPS/GPR25/PTGDR/PTGER2/PTGER4/GCG/TSHR/GLP2R/GLP1R/TAAR8/RXFP2/GNGT2/TAAR6/GHRHR/CALCRL/GNGT1/INSL3/IAPP/PRKAR2B/GPR83/TAAR9/MC2R/ADCY7/RXFP1/GPR39/GPR84/PDE7B/PTH2R/CALCR/PDE1A/HTR4/DRD1/PDE1B/PRKACB/PTGIR/HTR6/SCT/HTR7/PTHLH/RLN2/GNAT3/GRK5/ITGB1/CRH/PDE3B/GNG8/PDE7A/GPR176/DRD5/GIPR/GPBAR1/ADM2/ADORA2A/LHCGR/ADRB3/GNG11/GNB4/FN1/GNG2/ADCY4/ITGA5/ARRB2
WP_MYOMETRIAL_RELAXATION_AND_CONTRACTION_PATHWAYS	WP_MYOMETRIAL_RELAXATION_AND_CONTRACTION_PATHWAYS	wp myometrial relaxation and contraction pathways	156	0.443761	1.64215	0.000445699	0.004284	0.00313982	7513	tags=42%, list=20%, signal=33%	IGFBP3/LPAR1/RGS18/GPR182/SLC8A1/PRKCB/CAMK2B/RGS4/PRKCQ/GUCY1A1/RXFP2/GNGT1/ATP2A3/PLCG2/RGS16/IGFBP5/PRKAR2B/ADCY7/RXFP1/ITPR1/RGS17/IGFBP1/IGFBP2/PRKACB/ACKR3/CORIN/PRKCH/PKIA/RGS5/IGFBP6/RGS2/ACTC1/GRK5/ITPR2/RYR2/CRH/GNG8/MYL2/PRKCA/RGS9/CAMK2D/CALD1/GNG11/IGFBP4/OXTR/GNB4/GNG2/ADCY4/IL6/CNN1/ARRB2/ATF1/ACTA2/NFKB1/RGS7/ATF2/GABPA/CREB1/PRKCG/PDE4B/PKIG/MYL4/ATF3/PDE4D/RAMP3
KEGG_JAK_STAT_SIGNALING_PATHWAY	KEGG_JAK_STAT_SIGNALING_PATHWAY	kegg jak stat signaling pathway	155	0.492648	1.82286	2.63814e-05	0.000352032	0.000258011	5841	tags=39%, list=16%, signal=33%	IL21/IL2/PIK3CG/IFNG/IL7R/IL22RA2/CSF2RB/IL2RA/IL21R/STAT4/IL10RA/IL12B/IL2RB/IL15/IL13RA2/CCND2/IL15RA/PTPN6/OSMR/IL5RA/JAK3/IL23R/IL2RG/IL26/IL9R/PIK3R5/LIF/JAK2/LIFR/IL22/IFNL1/IL12RB1/CSF2RA/LEPR/IL7/CSF3R/IL12A/PRLR/OSM/IL10/STAT1/GHR/SOCS1/IL19/TPO/IL6ST/IL3RA/SPRY4/IFNAR2/IFNB1/CBLB/SOCS3/PIK3CA/IFNGR1/SPRY1/IFNL2/STAM2/SOCS5/IL4R/IL6/IFNAR1
REACTOME_POTENTIAL_THERAPEUTICS_FOR_SARS	REACTOME_POTENTIAL_THERAPEUTICS_FOR_SARS	reactome potential therapeutics for sars	154	0.779236	2.87757	1e-10	3.50278e-09	2.56725e-09	2201	tags=45%, list=6%, signal=43%	IGKV2D-30/IGKV1D-16/IGHV3-13/IGKV2-30/IGKV5-2/IGKV1-16/IGKV4-1/IGKV2-28/IGLV3-27/IGKV1-33/IGKV2D-40/IGHD/IGKV1D-33/IGHV3-48/IGHV3-23/IGKV1-39/IGKV3D-20/IGHV3-11/IGLV1-47/IGLV2-23/IGHV2-70/IGHV1-69/IGHV1-2/IGLV2-14/IGKV3-11/IGHV3-30/IGLV2-8/IGLV3-1/CYSLTR1/IGLV1-40/IGHV4-39/IGLV3-25/TLR7/IGLV3-19/IGKV1-5/IGKV1-12/CD79A/IGLV2-11/IGHV3-33/IGKV2D-28/IGKV3-15/IGLV3-21/IGKV3-20/IGLC3/IGKV1-17/IGLV1-44/…
REACTOME_AUTOPHAGY	REACTOME_AUTOPHAGY	reactome autophagy	150	-0.395959	-1.66336	0.000832737	0.00731764	0.00536324	8488	tags=34%, list=23%, signal=26%	ULK1/TUBB2B/LAMTOR5/DYNLL1/TUBA3E/TSC2/ATG9A/TUBAL3/DYNLL2/VPS37D/TOMM7/PGAM5/WIPI2/VPS37C/HSP90AB1/TOMM5/VIM/RPTOR/CHMP4C/LAMTOR1/VDAC1/TUBB1/HSF1/CHMP6/MAP1LC3A/ATG4B/LAMTOR4/TUBB6/UBB/CHMP2A/WIPI1/PRKAG3/VPS37B/TUBA4A/VPS28/MVB12A/LAMTOR2/TUBA1C/MLST8/TOMM40/ATG4D/UBA52/TUBB3/CSNK2B/TUBB2A/TUBB4B/TUBA8/HBB/ATG9B/GFAP/TUBB4A
REACTOME_MITOTIC_G1_PHASE_AND_G1_S_TRANSITION	REACTOME_MITOTIC_G1_PHASE_AND_G1_S_TRANSITION	reactome mitotic g1 phase and g1 s transition	149	-0.372324	-1.56214	0.00226567	0.016233	0.0118975	8436	tags=33%, list=23%, signal=25%	E2F2/PSMC5/POLA2/ABL1/CDC45/PSMF1/POLE4/PSMC4/PSMB6/AKT2/CKS1B/PSME3/TYMS/E2F3/MCM4/PPP2R3B/CDK4/MCM3/MCM7/MCM5/PSMD3/PSMB3/PSMD8/SEM1/PSMB4/PSMD4/CCND1/PSMD9/CCNE1/POLE/LIN37/CDC25A/AKT1/CDKN2A/UBB/PSMB5/CDKN1A/PSMB7/PPP2R1A/MYBL2/E2F1/UBA52/TK1/CDK2/MYC/CDKN1C/CDT1/CABLES1/PTK6
REACTOME_ESTROGEN_DEPENDENT_GENE_EXPRESSION	REACTOME_ESTROGEN_DEPENDENT_GENE_EXPRESSION	reactome estrogen dependent gene expression	149	-0.34773	-1.45896	0.00815914	0.0446363	0.0327148	7528	tags=33%, list=20%, signal=26%	H2BC5/BCL2/KPNA2/H2AC7/H3C1/H4C1/KDM1A/FOXA1/H2BC21/CTSD/H3C3/POLR2F/HSP90AB1/POLR2A/KAT5/CCND1/GTF2F1/AXIN1/H3C4/POLR2J/H2BC13/H2BC17/CARM1/PRMT1/H2BC3/USF2/H2AC14/H2AZ1/H4C3/GREB1/POLR2E/H3C7/H2AX/H3C2/JUND/FKBP4/H2AC20/H4C9/H2BC12/H4C6/H4C11/POLR2L/MYC/POLR2I/CITED1/H2AJ/TFF1/H3C14/TFF3
REACTOME_EPIGENETIC_REGULATION_OF_GENE_EXPRESSION	REACTOME_EPIGENETIC_REGULATION_OF_GENE_EXPRESSION	reactome epigenetic regulation of gene expression	147	-0.403564	-1.6906	0.000520105	0.00487622	0.00357388	10717	tags=42%, list=29%, signal=30%	H2BC11/H2AC8/SAP18/GATAD2B/H4-16/H2BC1/H4C4/H2AC6/POLR1E/POLR2H/SIN3B/ACTB/GTF2H4/GTF2H5/H3C11/SAP30BP/H4C5/JARID2/H2BC5/KAT2A/H2AC7/CHD3/POLR1A/H3C1/H4C1/H2BC21/MTA1/H3C3/POLR2F/POLR1D/MYO1C/H3C4/H2BC13/TAF1C/CHD4/H2BC17/H2BC3/EHMT2/POLR1G/POLR1H/H2AC14/H2AZ1/GATAD2A/MYBBP1A/DNMT3B/H4C3/MBD3/POLR1C/SUV39H1/ERCC2/POLR2E/H3C7/H2AX/H3C2/H2AC20/H4C9/H2BC12/H4C6/H4C11/POLR2L/H2AJ/H3C14
REACTOME_REPRODUCTION	REACTOME_REPRODUCTION	reactome reproduction	144	-0.346273	-1.4426	0.00922415	0.0488168	0.0357787	7566	tags=30%, list=20%, signal=24%	RAD51/H2BC5/H2AC7/MSH5/H3C1/H4C1/H2BC21/SYCE2/H3C3/UBE2I/CDK4/IZUMO1/ZP3/ACD/H3C4/H2BC13/H2BC17/H2BC3/H2AC14/H2AZ1/H4C3/IZUMO2/FKBP6/STAG3/H3C7/H2AX/H3C2/TEX15/H2AC20/H4C9/H2BC12/H4C6/CDK2/MSH4/HSPA2/LMNA/H4C11/ACR/SYCP1/H2AJ/H3C14/CATSPERD/KCNU1
REACTOME_FCGAMMA_RECEPTOR_FCGR_DEPENDENT_PHAGOCYTOSIS	REACTOME_FCGAMMA_RECEPTOR_FCGR_DEPENDENT_PHAGOCYTOSIS	reactome fcgamma receptor fcgr dependent phagocytosis	143	0.806307	2.94904	1e-10	3.50278e-09	2.56725e-09	2240	tags=50%, list=6%, signal=47%	IGKV2D-30/IGKV1D-16/IGHV3-13/IGKV2-30/IGKV5-2/IGKV1-16/IGKV4-1/IGKV2-28/IGLV3-27/IGKV1-33/IGKV2D-40/IGKV1D-33/IGHV3-48/IGHV3-23/IGKV1-39/IGKV3D-20/IGHV3-11/IGLV1-47/IGLV2-23/IGHV2-70/IGHV1-69/CD3G/IGHV1-2/IGLV2-14/IGKV3-11/IGHV3-30/IGLV2-8/IGLV3-1/IGLV1-40/IGHV4-39/IGLV3-25/IGLV3-19/IGKV1-5/IGKV1-12/IGLV2-11/IGHV3-33/IGKV2D-28/IGKV3-15/IGLV3-21/IGKV3-20/IGLC3/IGKV1-17/IGLV1-44/IGHV1-46/IGLC2/IGHV…
REACTOME_DISEASES_OF_GLYCOSYLATION	REACTOME_DISEASES_OF_GLYCOSYLATION	reactome diseases of glycosylation	143	0.451306	1.65064	0.000368263	0.00364992	0.00267509	5347	tags=29%, list=14%, signal=25%	OGN/KERA/ADAMTSL3/THSD7B/OMD/FMOD/CSPG5/LUM/GPC6/SBSPON/THBS1/ADAMTSL1/DCN/THSD7A/ADAMTS9/MUC7/THBS2/VCAN/ADAMTS6/ADAMTS8/ADAMTS5/ADAMTS18/ADAMTS12/ADAMTS20/SPON1/SDC2/MUC13/ADAMTS4/CFP/SLC26A2/MUC5B/ADAMTS1/ADAMTS15/GPC4/PAPSS2/CHST6/ADAMTSL2/THSD1/MUC3A/ADAMTS10/THSD4/MUC16
WP_NRF2_PATHWAY	WP_NRF2_PATHWAY	wp nrf2 pathway	141	-0.40432	-1.67013	0.000374282	0.00367292	0.00269195	3590	tags=23%, list=10%, signal=21%	BLVRB/TXN/MAFF/PPARD/NQO1/SLC2A2/GGT1/SLC39A3/MGST3/SLC2A1/SLC6A8/GSTM4/CES3/FTH1/SLC6A18/SLC6A19/ABCC2/SLC39A4/CES5A/SLC2A4/SLC6A17/ADH7/GSTP1/SLC5A10/ALDH3A1/SLC6A11/SLC5A1/GSTA3/SLC6A2/SLC6A14/SLC39A2/GPX2/UGT1A7
WP_NEUROINFLAMMATION_AND_GLUTAMATERGIC_SIGNALING	WP_NEUROINFLAMMATION_AND_GLUTAMATERGIC_SIGNALING	wp neuroinflammation and glutamatergic signaling	140	0.414355	1.51217	0.00393182	0.0254793	0.0186743	7150	tags=39%, list=19%, signal=32%	GRIA2/IFNG/GRIA4/LTA/IL10RA/IL12B/PRKCB/CAMK2B/FGF2/TGFB3/GRIN3A/SLC1A2/LIF/TNFRSF1B/BDNF/SLC1A1/IL12A/IL10/STAT1/SLC1A3/IL1R1/SLC38A1/CAMK4/GRIK4/GRIN2B/GRIK3/GRIA3/IL6ST/TNF/GRIK1/TGFBR2/GRM8/SOCS3/GRIA1/PLCB1/PRKCA/PLCB2/IFNGR1/CAMK2D/DAO/IGF1/SMAD7/IL4R/IL6/IL4/LRRC8C/TGFB1/NFKB1/CREB1/SLC38A2/PRKCG/IL13RA1/GLUL/LRRC8B/IL10RB
REACTOME_DEGRADATION_OF_THE_EXTRACELLULAR_MATRIX	REACTOME_DEGRADATION_OF_THE_EXTRACELLULAR_MATRIX	reactome degradation of the extracellular matrix	140	0.403738	1.47343	0.00637298	0.0376409	0.0275877	5830	tags=39%, list=16%, signal=33%	COL8A1/SPOCK3/TLL1/CAPN6/MMP9/COL4A3/COL19A1/PRSS2/COL4A4/MMP13/DCN/COL9A2/CTSS/ADAMTS9/COL10A1/FBN1/MMP12/MMP16/COL12A1/COL6A3/COL3A1/COL1A2/ADAMTS8/ADAMTS5/ELN/ADAMTS18/SPP1/COL5A2/MMP19/COL1A1/COL14A1/ADAMTS4/COL9A3/ADAM8/A2M/ADAMTS1/COL8A2/NID1/COL5A1/COL11A1/COL15A1/COL9A1/COL6A2/COL6A1/TIMP1/FBN2/COL4A1/ADAM9/COL16A1/LAMC1/FN1/COL13A1/PRSS1/LAMB1
REACTOME_C_TYPE_LECTIN_RECEPTORS_CLRS	REACTOME_C_TYPE_LECTIN_RECEPTORS_CLRS	reactome c type lectin receptors clrs	140	0.402969	1.47062	0.00688281	0.0396217	0.0290395	7662	tags=34%, list=21%, signal=27%	CLEC4C/CLEC10A/CLEC4A/ICAM3/CARD11/CLEC7A/MUC7/CLEC6A/PLCG2/CLEC4E/LYN/FCER1G/NFATC2/PAK3/ITPR1/MUC13/ICAM2/CARD9/PRKACB/CD209/SYK/MUC5B/CASP8/CCL22/ITPR2/PSMB9/MALT1/MUC3A/PSMB11/MUC16/TAB2/NFKBIA/PSMB10/MAP3K14/UBE2D1/NFATC3/NFKB1/TAB3/CLEC4D/PPP3CA/MUC17/MAP3K7/PPP3CB/RELB/UBA3/PSMA2/PSMA8/KRAS
REACTOME_RHO_GTPASES_ACTIVATE_FORMINS	REACTOME_RHO_GTPASES_ACTIVATE_FORMINS	reactome rho gtpases activate formins	140	-0.352252	-1.45524	0.00919074	0.048798	0.035765	9416	tags=31%, list=25%, signal=24%	PPP2R5B/KIF2C/BIRC5/ACTB/CENPA/TUBB2B/DYNLL1/TUBA3E/TUBAL3/CDCA8/INCENP/PPP2R5D/KIF2B/DYNLL2/RPS27/DVL2/CENPO/PFN1/ZWINT/CENPT/MRTFA/DVL1/DVL3/TUBB1/CDC20/NUDC/TUBB6/PLK1/TUBA4A/PPP2R1A/SPC24/ACTG1/TUBA1C/RANGAP1/CENPM/PMF1/TUBB3/AURKB/TUBB2A/TUBB4B/TUBA8/MAD1L1/RHOD/TUBB4A
REACTOME_CHROMOSOME_MAINTENANCE	REACTOME_CHROMOSOME_MAINTENANCE	reactome chromosome maintenance	139	-0.415281	-1.71274	0.000392311	0.00383491	0.00281068	10786	tags=42%, list=29%, signal=30%	DAXX/H2BC11/H2AC8/H4-16/NPM1/H2BC1/NOP10/H4C4/H2AC6/POLR2H/H3-4/CENPA/H4C5/POLA2/RFC2/CHTF8/H2BC5/RUVBL1/H2AC7/ANKRD28/H4C1/H2BC21/CENPO/GAR1/POLR2F/POLR2A/CENPT/FEN1/CENPW/CENPX/ACD/POLR2J/H2BC13/H2BC17/H2BC3/POLD1/H2AC14/H2AZ1/LIG1/H4C3/WRAP53/NHP2/POLR2E/H2AX/CHTF18/POLD2/CENPM/H2AC20/H4C9/H2BC12/H4C6/CDK2/TERT/H4C11/RUVBL2/POLR2L/POLR2I/H2AJ
REACTOME_GENE_SILENCING_BY_RNA	REACTOME_GENE_SILENCING_BY_RNA	reactome gene silencing by rna	139	-0.376924	-1.55454	0.00305039	0.0208484	0.0152802	10775	tags=41%, list=29%, signal=29%	MIR23B/NUP62/DGCR8/H2BC11/H2AC8/POM121/H4-16/H2BC1/H4C4/H2AC6/POLR2H/H3C11/H4C5/POM121C/H2BC5/H2AC7/NUP188/H3C1/RAE1/H4C1/H2BC21/H3C3/POLR2F/POLR2A/ELAC2/AAAS/XPO5/H3C4/POLR2J/NUP214/H2BC13/H2BC17/H2BC3/H2AC14/H2AZ1/H4C3/NUP93/TARBP2/FKBP6/TDRD9/POLR2E/H3C7/H2AX/H3C2/H2AC20/H4C9/PLD6/H2BC12/H4C6/H4C11/POLR2L/POLR2I/TDRD12/PIWIL1/MOV10L1/H2AJ/H3C14
REACTOME_HCMV_EARLY_EVENTS	REACTOME_HCMV_EARLY_EVENTS	reactome hcmv early events	137	-0.388908	-1.60703	0.00225034	0.0161691	0.0118506	10786	tags=42%, list=29%, signal=30%	DAXX/NUP62/H2BC11/TBL1X/H2AC8/POM121/H4-16/H2BC1/H4C4/H2AC6/NCOR2/H3C11/TUBB2B/H4C5/DYNLL1/POM121C/TUBA3E/H2BC5/TUBAL3/H2AC7/NUP188/H3C1/DYNLL2/RAE1/H4C1/H2BC21/H3C3/H2AC12/H2AC17/AAAS/H2AC16/H3C4/NUP214/H2BC13/TUBB1/H2BC17/H2BC3/TUBB6/H2AC14/H4C3/TUBA4A/NUP93/H3C7/H3C2/TUBA1C/TRIM28/H2AC20/H4C9/H2BC12/H4C6/TUBB3/H4C11/TUBB2A/TUBB4B/TUBA8/H2AW/H3C14/TUBB4A
REACTOME_FCERI_MEDIATED_NF_KB_ACTIVATION	REACTOME_FCERI_MEDIATED_NF_KB_ACTIVATION	reactome fceri mediated nf kb activation	136	0.808214	2.93459	1e-10	3.50278e-09	2.56725e-09	2097	tags=45%, list=6%, signal=42%	IGKV2D-30/IGKV1D-16/IGHV3-13/IGKV2-30/IGKV5-2/IGKV1-16/IGKV4-1/IGKV2-28/IGLV3-27/IGKV1-33/IGKV2D-40/IGKV1D-33/IGHV3-48/IGHV3-23/IGKV1-39/IGKV3D-20/IGHV3-11/IGLV1-47/IGLV2-23/IGHV2-70/IGHV1-69/IGHV1-2/IGLV2-14/IGKV3-11/IGHV3-30/IGLV2-8/IGHE/RASGRP2/IGLV3-1/IGLV1-40/IGHV4-39/IGLV3-25/IGLV3-19/IGKV1-5/IGKV1-12/IGLV2-11/IGHV3-33/IGKV2D-28/IGKV3-15/IGLV3-21/RASGRP1/IGKV3-20/IGLC3/IGKV1-17/IGLV1-44/IGH…
KEGG_SYSTEMIC_LUPUS_ERYTHEMATOSUS	KEGG_SYSTEMIC_LUPUS_ERYTHEMATOSUS	kegg systemic lupus erythematosus	136	0.508989	1.84812	1.98839e-05	0.000281726	0.000206482	3080	tags=26%, list=8%, signal=24%	C7/IFNG/C3/CD40LG/HLA-DOB/CD28/HLA-DOA/C6/CD80/FCGR2C/FCGR3A/CD86/HLA-DQA1/HLA-DMB/HLA-DRA/HLA-DQA2/FCGR1A/C4B/C1QB/C1QC/HLA-DPA1/HLA-DRB1/FCGR2B/HLA-DRB5/HLA-DQB1/C1QA/C4A/C1S/CD40/HLA-DPB1/FCGR2A/HLA-DMA/IL10/H2BC10/C1R
WP_MEASLES_VIRUS_INFECTION	WP_MEASLES_VIRUS_INFECTION	wp measles virus infection	136	0.486473	1.76636	0.00013647	0.0015162	0.00111125	8000	tags=43%, list=22%, signal=34%	IL2/CD3G/TLR7/IL2RA/CD28/FASLG/SLAMF1/CD3D/CLEC4M/CD3E/IL12B/IL2RB/TLR4/CCND2/TLR2/JAK3/IL2RG/FCGR2B/IFIH1/IL12A/FAS/STAT1/CD209/DDX58/CASP8/IFNAR2/IFNB1/CBLB/PIK3CA/TAB2/NFKBIA/EIF2AK3/OAS1/APAF1/IL6/IFNAR1/OAS2/TLR9/MAPK10/CASP3/CD46/NFKB1/CDK6/MX1/TNFAIP3/OAS3/IRF9/IFNA1/HSPA6/TBK1/CDKN1B/MAP3K7/IRAK4/JAK1/PIK3R1/RAB9B/STAT3/STAT5B
REACTOME_GOLGI_TO_ER_RETROGRADE_TRANSPORT	REACTOME_GOLGI_TO_ER_RETROGRADE_TRANSPORT	reactome golgi to er retrograde transport	134	-0.385804	-1.59463	0.00319243	0.0215995	0.0158307	9375	tags=39%, list=25%, signal=29%	ARF1/KIF2C/BICD2/KIF3C/COPG1/AGPAT3/KIF20A/TUBB2B/DYNLL1/TUBA3E/KLC4/ARF3/DCTN1/DCTN3/TUBAL3/KIF21A/DCTN2/PLA2G6/KIF2B/KIFC2/DYNLL2/RAB1B/KIF18B/TMED3/KIF22/KIF26B/NAPA/TUBB1/ACTR1A/ARFGAP1/KDELR1/KIF1C/TUBB6/RAB6B/COPE/ARF5/KLC2/USE1/TUBA4A/KIFC1/TUBA1C/KIF26A/KIF12/TUBB3/TUBB2A/TUBB4B/TUBA8/KIF1A/PAFAH1B3/KIF25/TUBB4A/KLC3
REACTOME_ADORA2B_MEDIATED_ANTI_INFLAMMATORY_CYTOKINES_PRODUCTION	REACTOME_ADORA2B_MEDIATED_ANTI_INFLAMMATORY_CYTOKINES_PRODUCTION	reactome adora2b mediated anti inflammatory cytokines production	133	0.553375	2.00574	2.45902e-07	4.88319e-06	3.57898e-06	5811	tags=41%, list=16%, signal=35%	ADRB1/GPR15/NPS/GPR25/PTGDR/PTGER2/PTGER4/GCG/TSHR/GLP2R/GLP1R/TAAR8/RXFP2/GNGT2/TAAR6/GHRHR/CALCRL/GNGT1/INSL3/IAPP/PRKAR2B/GPR83/TAAR9/MC2R/ADCY7/RXFP1/GPR39/GPR84/PTH2R/CALCR/HTR4/DRD1/PRKACB/PTGIR/HTR6/SCT/HTR7/PTHLH/RLN2/GNAT3/CRH/GNG8/GPR176/DRD5/GIPR/GPBAR1/ADM2/ADORA2A/LHCGR/ADRB3/GNG11/GNB4/GNG2/ADCY4/IL6
KEGG_NATURAL_KILLER_CELL_MEDIATED_CYTOTOXICITY	KEGG_NATURAL_KILLER_CELL_MEDIATED_CYTOTOXICITY	kegg natural killer cell mediated cytotoxicity	132	0.576886	2.08865	2.24016e-08	5.64969e-07	4.14077e-07	4994	tags=43%, list=13%, signal=37%	SH2D1A/PIK3CG/IFNG/KLRC1/CD48/KLRD1/KLRK1/FASLG/LCK/CD247/NCR3/VAV1/ITGAL/FCGR3A/NCR2/KLRC2/PRKCB/ITGB2/TNFSF10/PRF1/SH2D1B/ZAP70/KLRC3/PTPN6/RAC2/PLCG2/KIR2DL4/FCER1G/TNFRSF10D/PIK3R5/LCP2/NFATC2/GZMB/PTK2B/CD244/KIR2DL3/KIR3DL1/NCR1/FAS/TYROBP/SHC3/ICAM2/TNFRSF10A/LAT/SYK/VAV3/KIR2DS4/TNF/HCST/IFNAR2/KIR2DL1/IFNB1/HLA-B/KIR3DL2/PRKCA/PIK3CA/IFNGR1
REACTOME_RESPONSE_TO_ELEVATED_PLATELET_CYTOSOLIC_CA2	REACTOME_RESPONSE_TO_ELEVATED_PLATELET_CYTOSOLIC_CA2	reactome response to elevated platelet cytosolic ca2	132	0.492216	1.7821	5.92819e-05	0.000718793	0.000526817	6773	tags=43%, list=18%, signal=35%	MMRN1/PLEK/TF/CLU/PRKCB/THBS1/HGF/SELENOP/SRGN/TGFB3/F13A1/IGF2/CTSW/TMSB4X/ITGB3/F5/ISLR/SERPINA3/SERPINA1/SPP2/SELP/SERPINE1/PECAM1/PHACTR2/CD36/RARRES2/VEGFC/ORM2/A2M/PDGFA/LEFTY2/SERPINA4/FERMT3/SYTL4/TIMP3/PRKCA/TIMP1/SPARC/TTN/FAM3C/EGF/SERPING1/FN1/SERPINF2/IGF1/APLP2/PROS1/CDC37L1/TGFB1/VWF/TMX3/PDGFB/SCCPDH/CD109/CYRIB/PRKCG/F8
WP_ADIPOGENESIS	WP_ADIPOGENESIS	wp adipogenesis	131	0.422479	1.52897	0.00472517	0.0297922	0.0218353	8000	tags=47%, list=22%, signal=37%	SFRP4/ADIPOQ/PLIN1/BMP3/MIXL1/WNT1/GDF10/EGR2/LIF/LIFR/EBF1/SERPINE1/BMP2/PRLR/OSM/FAS/STAT1/ID3/FZD1/NR1H3/FOXC2/GATA3/SOCS1/WWTR1/PPARG/MBNL1/AHR/NR2F1/IL6ST/LPL/TNF/PTGIS/HIF1A/NR3C1/SOCS3/RBL2/RORA/INS/MEF2A/CEBPA/MEF2B/FOXO1/NRIP1/IGF1/IL6/RB1/LEP/NCOA1/TGFB1/CYP26A1/CREB1/SPOCK1/GADD45B/NCOA2/MEF2C/LPIN2/GADD45A/PLIN2/KLF7/STAT3/STAT5B
KEGG_CELL_ADHESION_MOLECULES_CAMS	KEGG_CELL_ADHESION_MOLECULES_CAMS	kegg cell adhesion molecules cams	130	0.659556	2.38381	1e-10	3.50278e-09	2.56725e-09	5298	tags=58%, list=14%, signal=50%	PTPRC/NRXN1/SELL/CD40LG/HLA-DOB/CLDN11/CD28/CD8A/CD2/ITGA8/ICOS/HLA-DOA/ICAM3/CD8B/CD80/ITGAL/VCAM1/CD86/SPN/HLA-DQA1/ITGB2/CD6/HLA-DMB/PDCD1/NLGN4X/CLDN2/PDCD1LG2/HLA-DRA/HLA-DQA2/CD226/CD274/ITGAM/ITGB8/CTLA4/SELPLG/ITGB7/NEGR1/HLA-DPA1/CD4/HLA-DRB1/VCAN/HLA-DRB5/HLA-DQB1/NRXN3/CNTNAP2/CD22/CD40/HLA-DPB1/SELP/SELE/JAM2/CDH2/SIGLEC1/HLA-DMA/PECAM1/ITGA4/ICOSLG/CADM3/SDC2/CLDN16/ICAM2/NCAM1/CADM1…
REACTOME_CARDIAC_CONDUCTION	REACTOME_CARDIAC_CONDUCTION	reactome cardiac conduction	130	0.435389	1.57361	0.00300495	0.0206633	0.0151445	5264	tags=30%, list=14%, signal=26%	SCN7A/PLN/SCN3A/KCND2/SLC8A1/CAMK2B/TBX5/KCNK3/CLIC2/ABCC9/FXYD2/ATP2A3/SCN9A/KCNK13/CACNG6/KCNE1/FGF14/NPPC/KCNK5/ITPR1/SCN11A/KCNK12/WWTR1/SCN2A/CACNG8/KCNE3/ATP1B1/CORIN/ITPR2/RYR2/SLN/ATP2B1/TRPC1/KCNE4/KCNK10/SCN2B/CAMK2D/KCNQ1/CES1
REACTOME_FORMATION_OF_THE_CORNIFIED_ENVELOPE	REACTOME_FORMATION_OF_THE_CORNIFIED_ENVELOPE	reactome formation of the cornified envelope	129	-0.909643	-3.74067	1e-10	3.50278e-09	2.56725e-09	902	tags=65%, list=2%, signal=64%	KRT37/KRT82/KRT20/SPINK6/PERP/JUP/KRT23/KRT19/KRT34/KLK14/SPRR3/DSC2/KRT4/KRT24/KRT13/CDSN/CSTA/LIPN/KRT80/KRT31/SPRR2F/TGM5/LCE2A/LCE4A/KLK12/LCE5A/DSP/LIPM/LIPK/LCE1E/KRT10/LCE1D/SPINK5/PKP3/KLK13/KRT77/KRT15/DSG3/RPTN/PRSS8/DSC3/KRT78/SPRR2D/EVPL/KRT9/DSC1/TGM1/FLG/DSG1/PKP1/KLK8/PI3/SPRR2A/KRT5/LCE1B/LCE1A/LCE1C/SPRR2B/LCE3A/KRT2/LCE3C/KRT17/LCE2D/KRT1/KRT75/KRT14/LCE6A/KRT6A/KLK5/SPRR1A/IVL/…
WP_EBOLA_VIRUS_INFECTION_IN_HOST	WP_EBOLA_VIRUS_INFECTION_IN_HOST	wp ebola virus infection in host	129	0.532238	1.91992	2.89701e-06	4.77533e-05	3.49993e-05	5446	tags=33%, list=15%, signal=29%	TIMD4/HLA-DOB/HLA-DOA/CLEC10A/HAVCR1/ICAM3/CLEC4M/HLA-DQA1/HAVCR2/HLA-DMB/HLA-DRA/TLR4/HLA-DQA2/ITGB3/HLA-DPA1/CLEC6A/ITGA1/HLA-DRB1/HLA-DRB5/HLA-DQB1/CD300A/HLA-DPB1/HLA-DMA/ITGA4/HLA-DQB2/STAT1/AXL/ICAM2/ITGA2/CAV3/CD209/DDX58/MBL2/ITGAV/ITGB1/RASA2/HLA-B/SOCS3/PIK3CA/REL/ITGA6/HLA-F/MERTK
REACTOME_CELL_CELL_COMMUNICATION	REACTOME_CELL_CELL_COMMUNICATION	reactome cell cell communication	128	-0.413466	-1.69284	0.00112023	0.00926841	0.00679299	1728	tags=16%, list=5%, signal=16%	PARD6G/CDH12/PARVB/CLDN8/CLDN6/LAMC2/NECTIN1/LIMS2/JUP/CRB3/CDH3/CLDN19/CLDN4/SFTPD/NECTIN4/SFTPA2/CLDN17/COL17A1/KRT5/SFTPA1/KRT14
WP_OVERVIEW_OF_PROINFLAMMATORY_AND_PROFIBROTIC_MEDIATORS	WP_OVERVIEW_OF_PROINFLAMMATORY_AND_PROFIBROTIC_MEDIATORS	wp overview of proinflammatory and profibrotic mediators	126	0.477333	1.71414	0.000254454	0.00268507	0.00196794	4486	tags=42%, list=12%, signal=37%	IL21/CCL21/CXCL9/IL2/CXCL13/IFNG/MMP9/IL33/CXCL10/CXCL11/LTA/XCL2/CCL25/TNFSF13B/CCL19/CXCL12/IL12B/IL15/CCL5/CCL4/CCL8/CCL4L2/IL18/IL26/CCL14/EBI3/CCL2/XCL1/IL27/LIF/IL22/CCL11/IFNL1/CCL24/SPP1/CCL26/IL7/IL12A/OSM/CCL1/CCL16/IL10/CCL7/CCL13/IL19/CXCL16/CSF1/TNF/CCL22/CCL3L3/IL17C/IFNB1/CCL3
WP_22Q112_COPY_NUMBER_VARIATION_SYNDROME	WP_22Q112_COPY_NUMBER_VARIATION_SYNDROME	wp 22q112 copy number variation syndrome	126	-0.397446	-1.62507	0.00201762	0.0148785	0.0109047	7467	tags=43%, list=20%, signal=34%	CDC45/EMC10/BCL2/RBX1/TP53/TRMT2A/RCC1/HIRA/RANBP1/H4C1/SREBF1/HES1/CLTCL1/POLR2A/GNB1L/HIRIP3/NPRL3/COMT/KLHL22/ARVCF/LZTR1/USP41/ZDHHC8/PLK1/RTL10/THAP7/SEPTIN5/TANGO2/ZNF74/ALDH4A1/SREBF2/ESS2/FGF8/GBX2/SCARF2/TXNRD2/LINC01637/DGCR5/RANGAP1/MED15/PAX3/TMEM191A/FGFR2/DGCR6L/CYP26C1/PAK4/SLC25A1/SLC2A4/PITX2/RTN4R/SLC7A4/FOXA2/PRODH/GSC2
REACTOME_REGULATION_OF_INSULIN_LIKE_GROWTH_FACTOR_IGF_TRANSPORT_AND_UPTAKE_BY_INSULIN_LIKE_GROWTH_FACTOR_BINDING_PROTEINS_IGFBPS	REACTOME_REGULATION_OF_INSULIN_LIKE_GROWTH_FACTOR_IGF_TRANSPORT_AND_UPTAKE_BY_INSULIN_LIKE_GROWTH_FACTOR_BINDING_PROTEINS_IGFBPS	reactome regulation of insulin like growth factor igf transport and uptake by insulin like growth factor binding proteins igfbps	124	0.494435	1.77068	6.69954e-05	0.00080077	0.000586899	6068	tags=42%, list=16%, signal=35%	CHRDL1/IGFBP3/C3/AFP/CP/TF/FAM20A/IGF2/FBN1/GZMH/FGF23/PAPPA/VCAN/F5/C4A/SERPINA1/IGFBP5/SPP2/SPARCL1/CDH2/APOL1/CCN1/SPP1/MEPE/FAM20C/KLK3/SDC2/MGAT4A/IGFBP1/IGFBP2/CSF1/ENAM/BPIFB2/MATN3/IGFBP6/PAPPA2/DNAJC3/LTBP1/TIMP1/TNC/APOA5/IGFBP4/LAMC1/SCG2/FN1/IGF1/IL6/LAMB1/APLP2/HSP90B1/KTN1/GOLM1
REACTOME_GLYCOSAMINOGLYCAN_METABOLISM	REACTOME_GLYCOSAMINOGLYCAN_METABOLISM	reactome glycosaminoglycan metabolism	124	0.420229	1.50493	0.00752668	0.0419035	0.0307119	6200	tags=31%, list=17%, signal=26%	OGN/KERA/NDST3/HS3ST3A1/HS3ST3B1/OMD/FMOD/CSPG5/LUM/GPC6/DCN/LYVE1/DSE/NDST4/VCAN/CHST15/CEMIP/CHST1/SDC2/STAB2/SLC26A2/HS3ST1/CSGALNACT1/HAS1/B3GNT7/B3GAT2/GPC4/PAPSS2/CHST6/GNS/CHST7/DSEL/CSGALNACT2/HS6ST3/B4GALT6/GLCE/CHST2/NCAN/BGN
REACTOME_OXIDATIVE_STRESS_INDUCED_SENESCENCE	REACTOME_OXIDATIVE_STRESS_INDUCED_SENESCENCE	reactome oxidative stress induced senescence	123	-0.393357	-1.6001	0.00173319	0.0130093	0.00953473	9714	tags=39%, list=26%, signal=29%	H2BC1/RPS27A/H4C4/H2AC6/KDM6B/H3C11/E2F2/H4C5/PHC1/MDM2/H2BC5/TP53/H2AC7/H3C1/H4C1/H2BC21/E2F3/H3C3/CDK4/MAP2K7/MAPK3/MAPKAPK3/H3C4/H2BC13/H2BC17/H2BC3/CDKN2A/UBB/CBX8/H2AC14/H2AZ1/RING1/H4C3/TXN/CBX4/H3C7/H2AX/H3C2/E2F1/CBX2/H2AC20/UBA52/H4C9/H2BC12/H4C6/H4C11/H2AJ/H3C14
REACTOME_TCR_SIGNALING	REACTOME_TCR_SIGNALING	reactome tcr signaling	122	0.61419	2.20579	1.58479e-10	5.3291e-09	3.9058e-09	3687	tags=30%, list=10%, signal=27%	TRAT1/PTPRC/CD3G/PTPN22/TRAV29DV5/ITK/TRBV7-9/FYB1/LCK/CD247/TRAV8-4/CARD11/TRAV19/CD3D/INPP5D/CD3E/TRBV12-3/HLA-DQA1/HLA-DRA/HLA-DQA2/ZAP70/PRKCQ/HLA-DPA1/WAS/CD4/HLA-DRB1/HLA-DRB5/HLA-DQB1/PLCG2/LCP2/HLA-DPB1/PAK3/HLA-DQB2/GRAP2/LAT/EVL
REACTOME_SIGNALING_BY_TGFB_FAMILY_MEMBERS	REACTOME_SIGNALING_BY_TGFB_FAMILY_MEMBERS	reactome signaling by tgfb family members	122	0.458783	1.64766	0.000437879	0.00423115	0.00310109	5138	tags=25%, list=14%, signal=22%	CHRDL1/FST/ITGA8/GREM2/TGFB3/BMP10/ITGB8/INHBA/FBN1/CER1/ITGB3/LTBP2/COL1A2/ATP1B4/SERPINE1/BMP2/STAT1/ACVR1C/INHBB/PMEPA1/WWTR1/ITGAV/SKIL/ITGB1/ACVRL1/TGFBR2/SMURF2/SMAD9/USP15/LTBP1/LTBP3
REACTOME_SYNTHESIS_OF_DNA	REACTOME_SYNTHESIS_OF_DNA	reactome synthesis of dna	121	-0.402629	-1.6184	0.00285264	0.0197647	0.0144859	8268	tags=34%, list=22%, signal=26%	PSMC5/POLA2/CDC45/RFC2/PSMF1/POLE4/PSMC4/PSMB6/RBX1/ANAPC15/PSME3/ANAPC2/MCM4/CDC16/MCM3/MCM7/MCM5/PSMD3/PSMB3/PSMD8/SEM1/FEN1/PSMB4/PSMD4/PSMD9/CCNE1/POLE/FZR1/ANAPC11/UBB/PSMB5/POLD1/GINS2/LIG1/PSMB7/POLD2/UBA52/CDK2/UBE2S/UBE2C/CDT1
REACTOME_ACTIVATION_OF_ANTERIOR_HOX_GENES_IN_HINDBRAIN_DEVELOPMENT_DURING_EARLY_EMBRYOGENESIS	REACTOME_ACTIVATION_OF_ANTERIOR_HOX_GENES_IN_HINDBRAIN_DEVELOPMENT_DURING_EARLY_EMBRYOGENESIS	reactome activation of anterior hox genes in hindbrain development during early embryogenesis	121	-0.378808	-1.52265	0.00845951	0.045783	0.0335552	11708	tags=46%, list=32%, signal=32%	HDAC3/H4C8/H3C10/NCOA6/CNOT9/H2BC11/H2AC8/H4-16/HOXD4/H2BC1/H4C4/HOXC4/H2AC6/POLR2H/PCGF2/PAGR1/H3C11/H4C5/HOXD3/H2BC5/H2AC7/RARG/H3C1/H4C1/H2BC21/PAX6/H3C3/POLR2F/POLR2A/WDR5/RXRA/HOXB1/H3C4/POLR2J/H2BC13/RARA/H2BC17/H2BC3/H2AC14/H2AZ1/H4C3/POLR2E/H3C7/H2AX/H3C2/AJUBA/H2AC20/H4C9/H2BC12/H4C6/H4C11/POLR2L/POLR2I/HOXD1/H2AJ/H3C14
REACTOME_EUKARYOTIC_TRANSLATION_INITIATION	REACTOME_EUKARYOTIC_TRANSLATION_INITIATION	reactome eukaryotic translation initiation	120	-0.64545	-2.59316	1e-10	3.50278e-09	2.56725e-09	9529	tags=74%, list=26%, signal=55%	RPS27A/RPL39L/EIF3L/EIF3C/RPL6/RPL15/RPL4/RPS7/RPS6/EIF3D/RPL9/RPS4Y1/RPL24/RPL11/RPL36AL/RPS8/RPS24/RPS29/EIF3I/PABPC1/RPS15A/RPS27/RPL27/RPL26/RPS21/RPL39/RPS23/EIF4G1/RPS13/EIF3F/RPS17/RPS10/EIF3B/RPS11/RPL7/RPL41/RPL23/RPL30/RPSA/RPL13A/RPL10A/EIF2B4/RPS12/RPL27A/RPL23A/EIF3G/RPL22/RPL3/RPL10/FAU/RPL19/RPLP0/RPS20/RPL17/RPS14/RPL32/RPS4X/RPL14/RPL22L1/RPS26/EIF3K/RPL7A/RPL10L/RPS9/RPS16/RPS18…
WP_HIPPOMERLIN_SIGNALING_DYSREGULATION	WP_HIPPOMERLIN_SIGNALING_DYSREGULATION	wp hippomerlin signaling dysregulation	120	0.432266	1.54974	0.00475139	0.0298828	0.0219016	6028	tags=38%, list=16%, signal=31%	FLT3/ITGA8/CXCL10/CDH11/ITGAL/ITGA10/NGFR/ITGB2/CSF1R/PDGFRA/ITGA11/ITGAM/ITGB8/TEK/ITGB7/CCN2/ITGB3/NTRK2/ITGA1/CDH2/PRKAR2B/PAK3/ITGA4/CDH19/ITGAD/FLT1/CDH6/ITGA2/PRKACB/FLT4/KDR/ITGAX/ITGAV/CDH10/PDGFRB/ITGB1/CDH18/ITGA9/PPP1R12A/ITGA6/CDH5/CDH7/FGFR1/ITGA5/CDH17
KEGG_OXIDATIVE_PHOSPHORYLATION	KEGG_OXIDATIVE_PHOSPHORYLATION	kegg oxidative phosphorylation	119	-0.585012	-2.34227	6.6432e-10	2.04319e-08	1.49749e-08	7349	tags=55%, list=20%, signal=45%	COX4I2/ATP5PF/COX7C/COX7A2/NDUFA9/ATP4A/ATP5PO/NDUFA6/UQCR11/UQCRB/COX6CP3/ATP5MC3/ATP5MC1P5/NDUFB1/ATP5MF/ATP6V0D1/NDUFS3/ATP6V0A4/ATP5PD/NDUFS2/UQCRH/NDUFA7/COX6C/UQCRHL/COX5A/ATP6V0B/UQCRQ/NDUFA1/COX6B2/NDUFB4/SDHA/ATP5F1B/NDUFA2/NDUFV3/NDUFS5/ATP6V0A1/ATP6AP1/COX4I1/UQCR10/NDUFB10/NDUFB9/ATP5MC1/NDUFA8/COX8A/NDUFA11/NDUFB8/ATP5ME/ATP5MC2/CYC1/ATP6V1F/UQCRC1/NDUFS6/COX5B/COX6A1/NDUFV1/COX6B1/A…
REACTOME_SELENOAMINO_ACID_METABOLISM	REACTOME_SELENOAMINO_ACID_METABOLISM	reactome selenoamino acid metabolism	118	-0.584312	-2.32782	1.78409e-09	5.05558e-08	3.70533e-08	9529	tags=70%, list=26%, signal=52%	RPS27A/RPL39L/SEPHS2/RPL6/RPL15/RPL4/RPS7/RPS6/RPL9/RPS4Y1/RPL24/RPL11/RPL36AL/RPS8/RPS24/RPS29/RPS15A/RPS27/RPL27/RPL26/RPS21/RPL39/RPS23/RPS13/RPS17/RPS10/RPS11/RPL7/RPL41/RPL23/RPL30/RPSA/RPL13A/RPL10A/RPS12/RPL27A/RPL23A/EEFSEC/RPL22/RPL3/CBS/RPL10/FAU/RPL19/RPLP0/RPS20/RPL17/QARS1/RPS14/RPL32/RPS4X/RPL14/RPL22L1/RPS26/AIMP2/RPL7A/RPL10L/RPS9/RPS16/RPS18/RPL38/RPS5/RPLP2/RPL37/UBA52/RPL29/RPL…
KEGG_PARKINSONS_DISEASE	KEGG_PARKINSONS_DISEASE	kegg parkinsons disease	117	-0.516804	-2.05275	2.54758e-06	4.22697e-05	3.09802e-05	7349	tags=56%, list=20%, signal=45%	COX4I2/SLC25A5/ATP5PF/COX7C/COX7A2/NDUFA9/UBE2L3/ATP5PO/NDUFA6/UQCR11/UQCRB/COX6CP3/ATP5MC3/ATP5MC1P5/NDUFB1/NDUFS3/SNCA/VDAC1/ATP5PD/NDUFS2/UQCRH/NDUFA7/COX6C/UQCRHL/UBB/COX5A/UQCRQ/NDUFA1/COX6B2/NDUFB4/SDHA/ATP5F1B/VDAC2/NDUFA2/NDUFV3/SLC25A6/SEPTIN5/NDUFS5/COX4I1/UQCR10/NDUFB10/NDUFB9/ATP5MC1/NDUFA8/COX8A/NDUFB8/ATP5MC2/CYC1/UQCRC1/NDUFS6/COX5B/VDAC2P5/COX6A1/NDUFV1/COX6B1/UCHL1/NDUFA3/NDUFB7/…
WP_SPINAL_CORD_INJURY	WP_SPINAL_CORD_INJURY	wp spinal cord injury	117	0.458737	1.64528	0.00102919	0.00873948	0.00640533	6334	tags=44%, list=17%, signal=36%	PLA2G5/IL2/CCR2/IFNG/LTB/MMP9/CXCL10/PLA2G2A/GAP43/TNFSF13B/NGFR/PRB2/TLR4/GDNF/AIF1/MMP12/C1QB/SLIT3/AQP1/CCL2/VCAN/ROS1/FCGR2A/SELP/PRB1/BDNF/BTG2/LILRB3/IL1R1/SLIT2/PTPRZ1/TNF/C5/MAG/EFNB2/TACR1/NOX4/RGMA/PRKCA/ZFP36/ICAM1/COL4A1/IL6/RB1/LEP/NCAN/CD47/PTGS2/IL4/TGFB1/CASP3
REACTOME_PARASITE_INFECTION	REACTOME_PARASITE_INFECTION	reactome parasite infection	116	0.841672	3.01219	1e-10	3.50278e-09	2.56725e-09	2240	tags=58%, list=6%, signal=54%	IGKV2D-30/IGKV1D-16/IGHV3-13/IGKV2-30/IGKV5-2/IGKV1-16/IGKV4-1/IGKV2-28/IGLV3-27/IGKV1-33/IGKV2D-40/IGKV1D-33/IGHV3-48/IGHV3-23/IGKV1-39/IGKV3D-20/IGHV3-11/IGLV1-47/IGLV2-23/IGHV2-70/IGHV1-69/CD3G/IGHV1-2/IGLV2-14/IGKV3-11/IGHV3-30/IGLV2-8/IGLV3-1/IGLV1-40/IGHV4-39/IGLV3-25/IGLV3-19/IGKV1-5/IGKV1-12/IGLV2-11/IGHV3-33/IGKV2D-28/IGKV3-15/IGLV3-21/IGKV3-20/IGLC3/IGKV1-17/IGLV1-44/IGHV1-46/IGLC2/IGHV…
REACTOME_NONSENSE_MEDIATED_DECAY_NMD	REACTOME_NONSENSE_MEDIATED_DECAY_NMD	reactome nonsense mediated decay nmd	116	-0.626175	-2.49562	1e-10	3.50278e-09	2.56725e-09	9908	tags=73%, list=27%, signal=54%	SMG5/RPL31/RPS27A/RPL39L/EIF4A3/RPL6/RPL15/MAGOH/RPL4/RPS7/RPS6/RPL9/RPS4Y1/RPL24/RPL11/RPL36AL/RPS8/RPS24/RPS29/RNPS1/PABPC1/RPS15A/RPS27/RPL27/RPL26/RPS21/RPL39/RPS23/EIF4G1/RPS13/RPS17/RPS10/RPS11/RPL7/RPL41/RPL23/RPL30/RPSA/RPL13A/RPL10A/RPS12/RPL27A/RPL23A/RPL22/RPL3/RPL10/FAU/RPL19/RPLP0/RPS20/RPL17/RPS14/RPL32/RPS4X/RPL14/RPL22L1/RPS26/PPP2R1A/RPL7A/RPL10L/RPS9/RPS16/RPS18/RPL38/RPS5/RPLP2…
REACTOME_RESPIRATORY_ELECTRON_TRANSPORT_ATP_SYNTHESIS_BY_CHEMIOSMOTIC_COUPLING_AND_HEAT_PRODUCTION_BY_UNCOUPLING_PROTEINS	REACTOME_RESPIRATORY_ELECTRON_TRANSPORT_ATP_SYNTHESIS_BY_CHEMIOSMOTIC_COUPLING_AND_HEAT_PRODUCTION_BY_UNCOUPLING_PROTEINS	reactome respiratory electron transport atp synthesis by chemiosmotic coupling and heat production by uncoupling proteins	115	-0.59615	-2.37285	6.03754e-10	1.87984e-08	1.37777e-08	7149	tags=50%, list=19%, signal=41%	ATP5PF/COX7C/NDUFA9/ATP5PO/SURF1/NDUFA6/UQCR11/UQCRB/ATP5MC3/NDUFB1/ATP5MF/ETFB/NDUFS3/TACO1/ATP5PD/COQ10A/NDUFS2/UQCRH/NDUFA7/COX6C/ECSIT/TRAP1/COX5A/UQCRQ/NDUFA1/NDUFB4/SDHA/ATP5F1B/NDUFA2/NDUFV3/NDUFS5/UCP1/COX4I1/UQCR10/NDUFB11/NDUFB10/NDUFB9/ATP5MC1/NDUFA8/COX8A/NDUFA11/NDUFB8/NDUFAF3/ATP5ME/ATP5MC2/CYC1/UQCRC1/NDUFS6/COX5B/COX6A1/NDUFV1/COX6B1/NDUFA3/NDUFB7/NDUFS7/NDUFC2/NDUFS8/ATP5F1D
KEGG_LEUKOCYTE_TRANSENDOTHELIAL_MIGRATION	KEGG_LEUKOCYTE_TRANSENDOTHELIAL_MIGRATION	kegg leukocyte transendothelial migration	115	0.516936	1.84949	2.77205e-05	0.000366655	0.000268728	4912	tags=32%, list=13%, signal=28%	RHOH/PIK3CG/CYBB/CLDN11/ITK/MMP9/VAV1/ITGAL/VCAM1/CXCL12/PRKCB/ITGB2/CLDN2/CXCR4/NCF1/RASSF5/ITGAM/RAC2/TXK/NCF2/PLCG2/PIK3R5/NCF4/JAM2/PTK2B/PECAM1/ITGA4/CLDN16/VAV3/THY1/RAP1A/CTNNA3/ITGB1/JAM3/MYL2/PRKCA/PIK3CA
REACTOME_HCMV_LATE_EVENTS	REACTOME_HCMV_LATE_EVENTS	reactome hcmv late events	115	-0.436319	-1.73668	0.000323487	0.00328369	0.00240667	10759	tags=45%, list=29%, signal=32%	NUP62/H2BC11/H2AC8/POM121/H4-16/H2BC1/H4C4/H2AC6/H3C11/H4C5/POM121C/H2BC5/H2AC7/SNF8/NUP188/H3C1/RAE1/H4C1/VPS37D/H2BC21/H3C3/VPS37C/H2AC12/VPS25/CHMP1A/H2AC17/AAAS/H2AC16/CHMP4C/H3C4/NUP214/H2BC13/H2BC17/CHMP6/H2BC3/VPS4A/H2AC14/CHMP2A/H4C3/VPS37B/NUP93/VPS28/H3C7/MVB12A/H3C2/H2AC20/H4C9/H2BC12/H4C6/H4C11/H2AW/H3C14
REACTOME_COMPLEMENT_CASCADE	REACTOME_COMPLEMENT_CASCADE	reactome complement cascade	114	0.843718	3.01667	1e-10	3.50278e-09	2.56725e-09	2078	tags=68%, list=6%, signal=64%	IGKV2D-30/CR2/IGKV1D-16/IGHV3-13/IGKV2-30/IGKV5-2/IGKV1-16/IGKV4-1/CD19/IGKV2-28/IGLV3-27/IGKV1-33/C7/IGKV2D-40/CR1/IGKV1D-33/IGHV3-48/IGHV3-23/IGKV1-39/IGKV3D-20/IGHV3-11/IGLV1-47/IGLV2-23/IGHV2-70/IGHV1-69/IGHV1-2/IGLV2-14/IGKV3-11/IGHV3-30/IGLV2-8/IGLV3-1/IGLV1-40/IGHV4-39/C3/IGLV3-25/IGLV3-19/IGKV1-5/IGKV1-12/IGLV2-11/IGHV3-33/IGKV2D-28/IGKV3-15/IGLV3-21/IGKV3-20/IGLC3/IGKV1-17/IGLV1-44/IGHV1…
REACTOME_SRP_DEPENDENT_COTRANSLATIONAL_PROTEIN_TARGETING_TO_MEMBRANE	REACTOME_SRP_DEPENDENT_COTRANSLATIONAL_PROTEIN_TARGETING_TO_MEMBRANE	reactome srp dependent cotranslational protein targeting to membrane	113	-0.613488	-2.43887	1.44461e-10	4.92338e-09	3.60844e-09	9912	tags=71%, list=27%, signal=52%	SSR2/RPL31/RPS27A/RPL39L/RPL6/RPL15/RPL4/RPS7/RPS6/RPL9/RPS4Y1/RPL24/RPL11/RPL36AL/RPS8/SEC61B/RPS24/RPS29/RPS15A/RPS27/RPL27/RPL26/RPS21/RPL39/RPS23/RPS13/RPS17/RPS10/RPS11/RPL7/RPL41/RPL23/RPL30/RPSA/RPL13A/RPL10A/RPS12/RPL27A/RPL23A/RPL22/RPL3/RPL10/FAU/RPL19/RPLP0/RPS20/RPL17/RPS14/RPL32/RPS4X/RPL14/RPL22L1/RPS26/RPL7A/RPL10L/RPS9/RPS16/RPS18/RPL38/RPS5/RPLP2/RPL37/UBA52/RPL29/RPLP1/RPL37A/RP…
REACTOME_NEGATIVE_REGULATION_OF_THE_PI3K_AKT_NETWORK	REACTOME_NEGATIVE_REGULATION_OF_THE_PI3K_AKT_NETWORK	reactome negative regulation of the pi3k akt network	113	0.484913	1.73305	0.000644833	0.0059137	0.00433426	5095	tags=31%, list=14%, signal=27%	FGF10/TRAT1/CD19/FGF16/FLT3/CD28/IL33/ICOS/FGF7/LCK/CD80/PIK3AP1/VAV1/KL/CD86/HGF/ERBB4/FGF2/PDGFRA/FGF23/RAC2/TGFA/FLT3LG/BTC/IL1RAP/FGF1/FGF5/FGF18/PDGFA/PDGFRB/NRG1/ESR1/INS/PIK3CA/AREG
REACTOME_TELOMERE_MAINTENANCE	REACTOME_TELOMERE_MAINTENANCE	reactome telomere maintenance	112	-0.459616	-1.83364	0.00013032	0.00145428	0.00106587	10786	tags=46%, list=29%, signal=32%	DAXX/H2BC11/H2AC8/H4-16/H2BC1/NOP10/H4C4/H2AC6/POLR2H/H3-4/H4C5/POLA2/RFC2/CHTF8/H2BC5/RUVBL1/H2AC7/ANKRD28/H4C1/H2BC21/GAR1/POLR2F/POLR2A/FEN1/ACD/POLR2J/H2BC13/H2BC17/H2BC3/POLD1/H2AC14/H2AZ1/LIG1/H4C3/WRAP53/NHP2/POLR2E/H2AX/CHTF18/POLD2/H2AC20/H4C9/H2BC12/H4C6/CDK2/TERT/H4C11/RUVBL2/POLR2L/POLR2I/H2AJ
REACTOME_INTERLEUKIN_4_AND_INTERLEUKIN_13_SIGNALING	REACTOME_INTERLEUKIN_4_AND_INTERLEUKIN_13_SIGNALING	reactome interleukin 4 and interleukin 13 signaling	111	0.591491	2.10997	6.06544e-08	1.35479e-06	9.92948e-07	6409	tags=54%, list=17%, signal=45%	FCER2/IGHE/MMP9/FASLG/IGHG1/VCAM1/ALOX5/IL12B/ITGB2/RHOU/ZEB1/HGF/IL13RA2/FGF2/F13A1/ITGAM/JAK3/IL18/IL23R/IL2RG/CCL2/S1PR1/COL1A2/LIF/TNFRSF1B/JAK2/CCL11/IL12A/OSM/IL10/STAT1/LBP/CD36/ALOX15/GATA3/SOCS1/ITGAX/RORC/TNF/CCL22/IGHG4/SAA1/ITGB1/HIF1A/SOCS3/RORA/TIMP1/ICAM1/BATF/FOXO1/FN1/SOCS5/IL4R/IL6/MCL1/HSP90B1/PTGS2/IL4/TGFB1/HMOX1
REACTOME_O_LINKED_GLYCOSYLATION	REACTOME_O_LINKED_GLYCOSYLATION	reactome o linked glycosylation	111	0.531908	1.89743	2.0411e-05	0.000282852	0.000207307	5347	tags=40%, list=14%, signal=34%	CHST4/GALNT13/GALNT5/GALNT17/ADAMTSL3/THSD7B/SBSPON/THBS1/ADAMTSL1/THSD7A/ADAMTS9/MUC7/THBS2/GCNT1/GALNT15/ADAMTS6/ADAMTS8/ADAMTS5/ADAMTS18/ADAMTS12/GALNT8/ADAMTS20/SPON1/GCNT4/MUC13/ADAMTS4/B3GNT5/CFP/GALNT16/MUC5B/ADAMTS1/GALNT4/GALNT9/ST6GAL1/B3GNT7/ADAMTS15/A4GNT/ADAMTSL2/THSD1/ST6GALNAC4/MUC3A/ADAMTS10/THSD4/MUC16
REACTOME_SENESCENCE_ASSOCIATED_SECRETORY_PHENOTYPE_SASP	REACTOME_SENESCENCE_ASSOCIATED_SECRETORY_PHENOTYPE_SASP	reactome senescence associated secretory phenotype sasp	111	-0.434291	-1.71854	0.000485186	0.00458175	0.00335805	7528	tags=37%, list=20%, signal=30%	H2BC5/H2AC7/H3C1/ANAPC15/H4C1/H2BC21/CXCL8/ANAPC2/CDC16/RELA/H3C3/CDK4/MAPK3/MAPK7/H3C4/H2BC13/H2BC17/FZR1/H2BC3/CDKN2A/ANAPC11/UBB/EHMT2/H2AC14/H2AZ1/H4C3/CDKN1A/H3C7/H2AX/H3C2/H2AC20/UBA52/H4C9/H2BC12/H4C6/CDK2/UBE2S/UBE2C/H4C11/H2AJ/H3C14
REACTOME_RNA_POLYMERASE_I_TRANSCRIPTION	REACTOME_RNA_POLYMERASE_I_TRANSCRIPTION	reactome rna polymerase i transcription	110	-0.475555	-1.89079	0.000194857	0.00208233	0.00152618	10119	tags=47%, list=27%, signal=34%	GATAD2B/H4-16/H2BC1/H4C4/H2AC6/POLR1E/POLR2H/GTF2H4/GTF2H5/H3C11/H4C5/H2BC5/KAT2A/H2AC7/CHD3/POLR1A/H3C1/H4C1/H2BC21/MTA1/H3C3/POLR2F/MAPK3/POLR1D/H3C4/H2BC13/TAF1C/CHD4/H2BC17/H2BC3/EHMT2/POLR1G/POLR1H/H2AC14/H2AZ1/GATAD2A/H4C3/MBD3/POLR1C/ERCC2/POLR2E/H3C7/H2AX/H3C2/H2AC20/H4C9/H2BC12/H4C6/H4C11/POLR2L/H2AJ/H3C14
REACTOME_NUCLEOTIDE_EXCISION_REPAIR	REACTOME_NUCLEOTIDE_EXCISION_REPAIR	reactome nucleotide excision repair	110	-0.406831	-1.61754	0.00645578	0.0380409	0.0278809	9893	tags=35%, list=27%, signal=26%	COPS7A/RPS27A/DDB2/POLR2H/LIG3/ACTB/ERCC1/GTF2H4/GTF2H5/INO80E/RFC2/POLE4/RBX1/RUVBL1/MCRS1/ACTR5/XRCC1/INO80C/COPS6/POLR2F/UBE2I/POLR2A/PRPF19/RAD23A/POLR2J/POLE/DDB1/UBB/XAB2/POLD1/LIG1/GPS1/ERCC2/POLR2E/TFPT/POLD2/UBA52/POLR2L/POLR2I
KEGG_T_CELL_RECEPTOR_SIGNALING_PATHWAY	KEGG_T_CELL_RECEPTOR_SIGNALING_PATHWAY	kegg t cell receptor signaling pathway	108	0.554638	1.96661	4.31564e-06	6.93252e-05	5.08097e-05	3939	tags=31%, list=11%, signal=28%	PTPRC/IL2/PIK3CG/CD3G/IFNG/CD40LG/RASGRP1/CD28/CD8A/ITK/ICOS/LCK/CD247/CD8B/CARD11/VAV1/CD3D/CD3E/PDCD1/ZAP70/PRKCQ/PTPN6/CTLA4/CD4/PIK3R5/LCP2/NFATC2/PAK3/IL10/MAP3K8/GRAP2/LAT/VAV3/TNF
REACTOME_NEGATIVE_EPIGENETIC_REGULATION_OF_RRNA_EXPRESSION	REACTOME_NEGATIVE_EPIGENETIC_REGULATION_OF_RRNA_EXPRESSION	reactome negative epigenetic regulation of rrna expression	108	-0.439622	-1.74922	0.000594966	0.00549635	0.00402838	10717	tags=46%, list=29%, signal=33%	H2BC11/H2AC8/SAP18/H4-16/H2BC1/H4C4/H2AC6/POLR1E/POLR2H/SIN3B/GTF2H4/GTF2H5/H3C11/SAP30BP/H4C5/H2BC5/H2AC7/POLR1A/H3C1/H4C1/H2BC21/H3C3/POLR2F/POLR1D/H3C4/H2BC13/TAF1C/H2BC17/H2BC3/POLR1G/POLR1H/H2AC14/H2AZ1/DNMT3B/H4C3/POLR1C/SUV39H1/ERCC2/POLR2E/H3C7/H2AX/H3C2/H2AC20/H4C9/H2BC12/H4C6/H4C11/POLR2L/H2AJ/H3C14
REACTOME_PHASE_II_CONJUGATION_OF_COMPOUNDS	REACTOME_PHASE_II_CONJUGATION_OF_COMPOUNDS	reactome phase ii conjugation of compounds	108	-0.401728	-1.59844	0.00547039	0.0331643	0.0243067	4297	tags=23%, list=12%, signal=21%	SLC35B2/UGT1A1/GSTA4/UGT2B11/ACSM2B/GSTO1/CYP1A2/GGT1/GSTZ1/MGST3/ABHD14B/GSTM4/GSTO2/AHCY/UGT2B28/PODXL2/UGT3A1/UGT3A2/CHAC1/GSTP1/SULT4A1/GSTA3/GGT6/UGT1A7/SULT2B1
REACTOME_TRANSCRIPTIONAL_REGULATION_BY_SMALL_RNAS	REACTOME_TRANSCRIPTIONAL_REGULATION_BY_SMALL_RNAS	reactome transcriptional regulation by small rnas	106	-0.431561	-1.70973	0.00101972	0.00873948	0.00640533	10759	tags=43%, list=29%, signal=31%	NUP62/H2BC11/H2AC8/POM121/H4-16/H2BC1/H4C4/H2AC6/POLR2H/H3C11/H4C5/POM121C/H2BC5/H2AC7/NUP188/H3C1/RAE1/H4C1/H2BC21/H3C3/POLR2F/POLR2A/AAAS/H3C4/POLR2J/NUP214/H2BC13/H2BC17/H2BC3/H2AC14/H2AZ1/H4C3/NUP93/POLR2E/H3C7/H2AX/H3C2/H2AC20/H4C9/H2BC12/H4C6/H4C11/POLR2L/POLR2I/H2AJ/H3C14
WP_COMPLEMENT_SYSTEM_IN_NEURONAL_DEVELOPMENT_AND_PLASTICITY	WP_COMPLEMENT_SYSTEM_IN_NEURONAL_DEVELOPMENT_AND_PLASTICITY	wp complement system in neuronal development and plasticity	105	0.651848	2.30436	1e-10	3.50278e-09	2.56725e-09	6518	tags=53%, list=18%, signal=44%	CR2/C7/CR1/IFNG/C3/CFH/FASLG/C6/CFI/CLU/ITGB2/CX3CR1/COLEC12/C3AR1/TGFB3/C4B/ITGAM/C1QB/C5AR1/C1QC/ITGB3/FCN1/C4BPB/C1QA/C4A/C1S/FCN2/CASP10/FAS/C1R/AXL/C5AR2/CRB2/CFP/MBL2/ITGAX/CFB/CASP8/PLSCR4/ITGAV/C5/ATP11C/ATP8B1/C4BPA/CASP7/MERTK/SERPING1/XIAP/PATJ/APAF1/PROS1/COLEC10/TGFB1/CASP3/CD46/C2
REACTOME_POSITIVE_EPIGENETIC_REGULATION_OF_RRNA_EXPRESSION	REACTOME_POSITIVE_EPIGENETIC_REGULATION_OF_RRNA_EXPRESSION	reactome positive epigenetic regulation of rrna expression	105	-0.470085	-1.85779	0.000105585	0.00121095	0.00088753	10119	tags=49%, list=27%, signal=35%	GATAD2B/H4-16/H2BC1/H4C4/H2AC6/POLR1E/POLR2H/ACTB/H3C11/H4C5/H2BC5/KAT2A/H2AC7/CHD3/POLR1A/H3C1/H4C1/H2BC21/MTA1/H3C3/POLR2F/POLR1D/MYO1C/H3C4/H2BC13/TAF1C/CHD4/H2BC17/H2BC3/EHMT2/POLR1G/POLR1H/H2AC14/H2AZ1/GATAD2A/MYBBP1A/H4C3/MBD3/POLR1C/POLR2E/H3C7/H2AX/H3C2/H2AC20/H4C9/H2BC12/H4C6/H4C11/POLR2L/H2AJ/H3C14
REACTOME_PI3K_AKT_SIGNALING_IN_CANCER	REACTOME_PI3K_AKT_SIGNALING_IN_CANCER	reactome pi3k akt signaling in cancer	105	0.453641	1.60368	0.00387517	0.0251886	0.0184612	4466	tags=29%, list=12%, signal=25%	FGF10/TRAT1/CD19/FGF16/FLT3/CD28/ICOS/FGF7/LCK/CD80/PIK3AP1/VAV1/KL/CD86/HGF/ERBB4/FGF2/PDGFRA/FGF23/RAC2/TGFA/FLT3LG/BTC/FGF1/FGF5/FGF18/PDGFA/PDGFRB/NRG1/ESR1
WP_TOLLLIKE_RECEPTOR_SIGNALING_PATHWAY	WP_TOLLLIKE_RECEPTOR_SIGNALING_PATHWAY	wp tolllike receptor signaling pathway	103	0.57652	2.02978	5.34537e-07	9.95375e-06	7.29529e-06	6512	tags=41%, list=18%, signal=34%	CXCL9/TLR8/PIK3CG/TLR7/CXCL10/CXCL11/CD80/CD86/IL12B/TLR4/CCL5/CCL4/TLR2/CD40/PIK3R5/CD14/SPP1/TLR1/TLR5/IL12A/TLR6/STAT1/LBP/MAP3K8/TLR3/IRF5/CASP8/TNF/IFNAR2/IFNB1/CCL3/LY96/PIK3CA/TICAM2/TAB2/NFKBIA/IL6/IFNAR1/TLR9/MAPK10/NFKB1/TAB3
REACTOME_POTASSIUM_CHANNELS	REACTOME_POTASSIUM_CHANNELS	reactome potassium channels	103	0.462085	1.62688	0.00159611	0.0120883	0.00885973	5764	tags=38%, list=16%, signal=32%	KCNA6/KCNA3/KCNA1/KCNA4/KCND2/KCNK3/KCNS2/KCNJ10/GNGT2/ABCC9/KCNMA1/GNGT1/KCNC2/KCNF1/KCNMB4/KCNK13/ABCC8/KCNH5/KCNN4/KCNN3/KCNA10/KCNJ5/KCNJ1/KCNQ3/KCNAB1/KCNMB3/KCNJ16/GNG8/KCNJ8/KCNA2/KCNMB1/KCNK10/HCN1/KCNJ6/KCNQ1/GNG11/GNB4/GNG2/KCNC1
REACTOME_RESPONSE_OF_EIF2AK4_GCN2_TO_AMINO_ACID_DEFICIENCY	REACTOME_RESPONSE_OF_EIF2AK4_GCN2_TO_AMINO_ACID_DEFICIENCY	reactome response of eif2ak4 gcn2 to amino acid deficiency	102	-0.635861	-2.4811	1e-10	3.50278e-09	2.56725e-09	9529	tags=76%, list=26%, signal=57%	RPS27A/RPL39L/ATF4/RPL6/RPL15/RPL4/RPS7/RPS6/RPL9/RPS4Y1/RPL24/RPL11/RPL36AL/RPS8/RPS24/RPS29/RPS15A/RPS27/RPL27/RPL26/RPS21/RPL39/RPS23/RPS13/RPS17/RPS10/RPS11/RPL7/RPL41/RPL23/RPL30/RPSA/RPL13A/RPL10A/RPS12/RPL27A/RPL23A/RPL22/RPL3/RPL10/FAU/RPL19/RPLP0/RPS20/RPL17/RPS14/RPL32/RPS4X/RPL14/RPL22L1/RPS26/RPL7A/RPL10L/RPS9/RPS16/RPS18/RPL38/RPS5/RPLP2/RPL37/UBA52/RPL29/RPLP1/RPL37A/RPL13/RPL35/RPL…
KEGG_TOLL_LIKE_RECEPTOR_SIGNALING_PATHWAY	KEGG_TOLL_LIKE_RECEPTOR_SIGNALING_PATHWAY	kegg toll like receptor signaling pathway	102	0.579479	2.04207	5.09212e-07	9.60666e-06	7.0409e-06	6379	tags=40%, list=17%, signal=33%	CXCL9/TLR8/PIK3CG/TLR7/CXCL10/CXCL11/CD80/CD86/IL12B/TLR4/CCL5/CCL4/TLR2/CD40/PIK3R5/CD14/SPP1/TLR1/TLR5/IL12A/TLR6/STAT1/LBP/MAP3K8/TLR3/IRF5/CASP8/TNF/IFNAR2/IFNB1/CCL3/LY96/PIK3CA/TICAM2/TAB2/NFKBIA/IL6/IFNAR1/TLR9/MAPK10/NFKB1
REACTOME_DISEASES_OF_PROGRAMMED_CELL_DEATH	REACTOME_DISEASES_OF_PROGRAMMED_CELL_DEATH	reactome diseases of programmed cell death	102	-0.424295	-1.65558	0.00140777	0.0109911	0.0080556	8466	tags=42%, list=23%, signal=33%	H3C11/C1QBP/H4C5/POLA2/H2BC5/TP53/H2AC7/H3C1/CDC25B/H4C1/H2BC21/CDC25C/PRDX2/TRAF2/H3C3/GSDME/H3C4/H2BC13/H2BC17/CDK5R1/H2BC3/CDC25A/CDKN2A/H2AC14/H2AZ1/DNMT3B/CDK5/H4C3/CAPN1/H3C7/CAPNS1/H2AX/H3C2/FADD/H2AC20/H4C9/H2BC12/H4C6/LMNA/H4C11/H2AJ/H3C14/CAPNS2
WP_NEURAL_CREST_DIFFERENTIATION	WP_NEURAL_CREST_DIFFERENTIATION	wp neural crest differentiation	101	-0.431476	-1.67519	0.0013907	0.0108923	0.0079832	6769	tags=42%, list=18%, signal=34%	MITF/DVL2/OLIG3/HES1/ZIC5/COL11A2/CDH1/HDAC5/LHX2/DVL1/TBX6/HOXB1/AXIN1/DVL3/HDAC4/HDAC11/TCF7L1/DCT/AXIN2/MBP/FGF8/GBX2/ISL1/DLX5/PAX3/SOX10/SOX9/FGFR2/SNAI2/MYC/HAND1/COL2A1/MSX2/FGF19/HES5/LHX5/TFAP2A/DMBX1/WNT3A/GFAP/DLL3/FGFR3
PID_CXCR4_PATHWAY	PID_CXCR4_PATHWAY	pid cxcr4 pathway	100	0.620924	2.18441	8.11944e-09	2.20185e-07	1.61378e-07	5953	tags=40%, list=16%, signal=34%	PTPRC/BLK/PIK3CG/CD3G/ITGA8/MMP9/LCK/CD247/VAV1/CD3D/ITGA10/CXCL12/CD3E/HLA-DRA/CXCR4/PTPN6/ITGA11/CD4/ITGA1/HCK/LYN/PIK3R5/JAK2/FGR/PTK2B/ITGA4/PIK3R6/STAT1/ITGA2/ITGAV/ITGB1/PLCB1/ITGA9/PIK3CA/PLCB2/ITGA6/FOXO1/GNG2/ITGA5/ARRB2
REACTOME_TNFR2_NON_CANONICAL_NF_KB_PATHWAY	REACTOME_TNFR2_NON_CANONICAL_NF_KB_PATHWAY	reactome tnfr2 non canonical nf kb pathway	100	0.57342	2.01729	2.04267e-06	3.41981e-05	2.50644e-05	4380	tags=28%, list=12%, signal=25%	TNFRSF17/TNFRSF13B/CD40LG/TNFSF11/TNFSF8/LTB/TNFRSF9/FASLG/TNFRSF11B/LTA/CD27/TNFSF13B/TNFRSF13C/TNFSF14/BIRC3/TNFSF18/TNFRSF8/EDAR/TNFRSF4/CD40/TNFRSF1B/TNFRSF25/TNFRSF11A/TNFSF15/TNFRSF18/TNF/TNFSF4/PSMB9
REACTOME_COPI_DEPENDENT_GOLGI_TO_ER_RETROGRADE_TRAFFIC	REACTOME_COPI_DEPENDENT_GOLGI_TO_ER_RETROGRADE_TRAFFIC	reactome copi dependent golgi to er retrograde traffic	100	-0.4038	-1.56027	0.00462282	0.0292199	0.0214158	9375	tags=41%, list=25%, signal=31%	ARF1/KIF2C/KIF3C/COPG1/KIF20A/TUBB2B/TUBA3E/KLC4/ARF3/TUBAL3/KIF21A/KIF2B/KIFC2/RAB1B/KIF18B/TMED3/KIF22/KIF26B/NAPA/TUBB1/ARFGAP1/KDELR1/KIF1C/TUBB6/COPE/ARF5/KLC2/USE1/TUBA4A/KIFC1/TUBA1C/KIF26A/KIF12/TUBB3/TUBB2A/TUBB4B/TUBA8/KIF1A/KIF25/TUBB4A/KLC3
REACTOME_BINDING_AND_UPTAKE_OF_LIGANDS_BY_SCAVENGER_RECEPTORS	REACTOME_BINDING_AND_UPTAKE_OF_LIGANDS_BY_SCAVENGER_RECEPTORS	reactome binding and uptake of ligands by scavenger receptors	98	0.811094	2.8417	1e-10	3.50278e-09	2.56725e-09	3479	tags=73%, list=9%, signal=67%	IGKV2D-30/IGKV1D-16/IGHV3-13/IGKV2-30/IGKV5-2/IGKV1-16/JCHAIN/IGKV4-1/IGKV2-28/IGLV3-27/IGKV1-33/IGKV2D-40/IGKV1D-33/IGHV3-48/IGHV3-23/IGKV1-39/IGKV3D-20/IGHV3-11/IGLV1-47/IGLV2-23/IGHV2-70/IGHV1-69/IGHV1-2/IGLV2-14/IGKV3-11/IGHV3-30/IGLV2-8/IGLV3-1/IGLV1-40/IGHV4-39/IGLV3-25/IGLV3-19/IGKV1-5/IGKV1-12/IGLV2-11/IGHV3-33/IGKV2D-28/IGKV3-15/IGLV3-21/IGKV3-20/IGHA2/IGLC3/IGKV1-17/IGLV1-44/IGHV1-46/IG…
WP_B_CELL_RECEPTOR_SIGNALING_PATHWAY	WP_B_CELL_RECEPTOR_SIGNALING_PATHWAY	wp b cell receptor signaling pathway	97	0.618282	2.16547	1.20541e-08	3.20003e-07	2.34536e-07	2266	tags=26%, list=6%, signal=24%	CR2/CD19/PTPRC/BLK/PIK3CG/DAPP1/CD79A/LCK/CARD11/PIK3AP1/VAV1/INPP5D/PRKCB/BLNK/HCLS1/BTK/LAT2/PTPN6/RAC2/MAP4K1/PLCG2/LYN/CD22/CD79B/NFATC2
WP_COMPLEMENT_SYSTEM	WP_COMPLEMENT_SYSTEM	wp complement system	96	0.612428	2.13978	5.88024e-08	1.33603e-06	9.79204e-07	3795	tags=48%, list=10%, signal=43%	CR2/FCER2/ADIPOQ/CD19/C7/CR1/SELL/C3/CFH/C6/CFI/FCGR3A/CLEC4M/ITGB2/THBS1/DCN/C3AR1/TLR2/F13A1/SELPLG/C5AR1/ITGB3/VSIG4/WAS/FCN1/C4A/PTX3/C1S/FCN2/CD40/LRP2/SELP/SELE/FPR1/SPP1/IBSP/CD93/ICAM2/C5AR2/CFP/ITGA2/PLAUR/MBL2/CFHR4/ITGAX/CFB
REACTOME_FCGR3A_MEDIATED_IL10_SYNTHESIS	REACTOME_FCGR3A_MEDIATED_IL10_SYNTHESIS	reactome fcgr3a mediated il10 synthesis	95	0.876934	3.06309	1e-10	3.50278e-09	2.56725e-09	2816	tags=73%, list=8%, signal=67%	IGKV2D-30/IGKV1D-16/IGHV3-13/IGKV2-30/IGKV5-2/IGKV1-16/IGKV4-1/IGKV2-28/IGLV3-27/IGKV1-33/IGKV2D-40/IGKV1D-33/IGHV3-48/IGHV3-23/IGKV1-39/IGKV3D-20/IGHV3-11/IGLV1-47/IGLV2-23/IGHV2-70/IGHV1-69/CD3G/IGHV1-2/IGLV2-14/IGKV3-11/IGHV3-30/IGLV2-8/IGLV3-1/IGLV1-40/IGHV4-39/IGLV3-25/IGLV3-19/IGKV1-5/IGKV1-12/IGLV2-11/IGHV3-33/IGKV2D-28/IGKV3-15/IGLV3-21/IGKV3-20/IGLC3/IGKV1-17/IGLV1-44/IGHV1-46/IGLC2/IGHV…
REACTOME_EUKARYOTIC_TRANSLATION_ELONGATION	REACTOME_EUKARYOTIC_TRANSLATION_ELONGATION	reactome eukaryotic translation elongation	94	-0.675342	-2.58704	1e-10	3.50278e-09	2.56725e-09	9529	tags=86%, list=26%, signal=64%	RPS27A/RPL39L/RPL6/RPL15/RPL4/RPS7/RPS6/RPL9/RPS4Y1/RPL24/RPL11/RPL36AL/RPS8/RPS24/RPS29/EEF1G/RPS15A/RPS27/RPL27/RPL26/RPS21/RPL39/RPS23/RPS13/RPS17/RPS10/RPS11/RPL7/RPL41/RPL23/RPL30/RPSA/RPL13A/RPL10A/RPS12/RPL27A/RPL23A/RPL22/RPL3/RPL10/FAU/RPL19/RPLP0/RPS20/RPL17/RPS14/RPL32/RPS4X/RPL14/RPL22L1/EEF1D/RPS26/RPL7A/RPL10L/RPS9/RPS16/RPS18/RPL38/RPS5/RPLP2/RPL37/EEF2/UBA52/RPL29/RPLP1/RPL37A/RPL…
REACTOME_MITOCHONDRIAL_TRANSLATION	REACTOME_MITOCHONDRIAL_TRANSLATION	reactome mitochondrial translation	94	-0.5755	-2.20457	1.54189e-07	3.13601e-06	2.29844e-06	9401	tags=54%, list=25%, signal=41%	MRPS5/DAP3/MRPL51/MRPL40/MRPS17/MRPL9/MRPS18C/MRPS16/MRPS15/MRPL34/MRPL10/MRPL18/CHCHD1/MRPL43/MRPS11/MRPL11/MRPL53/MRPL36/MRPL44/MRPL15/MRRF/MRPL48/MRPS18A/MRPS25/MRPL57/OXA1L/MRPS18B/MRPS24/MRPL4/MRPL54/ERAL1/TUFM/MRPL27/MRPS34/MRPL52/MRPL14/MRPS21/MRPS26/MRPL37/MRPL24/AURKAIP1/MRPL28/MRPL55/MRPS12/MRPL21/MRPL23/GADD45GIP1/MRPL12/MRPL2/MRPS2/MRPL41
REACTOME_RESPIRATORY_ELECTRON_TRANSPORT	REACTOME_RESPIRATORY_ELECTRON_TRANSPORT	reactome respiratory electron transport	93	-0.618409	-2.3706	4.79352e-09	1.31405e-07	9.63091e-08	6928	tags=51%, list=19%, signal=41%	COX7C/NDUFA9/SURF1/NDUFA6/UQCR11/UQCRB/NDUFB1/ETFB/NDUFS3/TACO1/COQ10A/NDUFS2/UQCRH/NDUFA7/COX6C/ECSIT/TRAP1/COX5A/UQCRQ/NDUFA1/NDUFB4/SDHA/NDUFA2/NDUFV3/NDUFS5/COX4I1/UQCR10/NDUFB11/NDUFB10/NDUFB9/NDUFA8/COX8A/NDUFA11/NDUFB8/NDUFAF3/CYC1/UQCRC1/NDUFS6/COX5B/COX6A1/NDUFV1/COX6B1/NDUFA3/NDUFB7/NDUFS7/NDUFC2/NDUFS8
WP_GPCRS_OTHER	WP_GPCRS_OTHER	wp gpcrs other	93	0.58455	2.03489	1.92347e-06	3.2777e-05	2.40229e-05	5212	tags=46%, list=14%, signal=40%	OR2M4/P2RY13/GPR183/GPR18/GPR88/CCR5/TAAR3P/CXCR3/PROKR2/NTSR1/GPR132/ADGRL3/UTS2R/HTR2A/GHRHR/CNR1/S1PR1/CHRM3/PTGFR/GPR83/GPR55/CCKBR/RXFP1/SSTR2/OR3A1/GPR84/EDNRA/ADGRL2/C5AR2/DRD3/ADORA3/OR2A5/HTR7/ADGRF5/GRPR/HTR1F/ADGRE3/RXFP3/GRM8/GPR176/ACKR1/F2R/ADORA2A
REACTOME_HDACS_DEACETYLATE_HISTONES	REACTOME_HDACS_DEACETYLATE_HISTONES	reactome hdacs deacetylate histones	93	-0.433325	-1.6611	0.00115589	0.00946477	0.00693691	11870	tags=54%, list=32%, signal=37%	H2AC13/MTA3/HDAC3/H4C8/H3C10/HDAC10/H2BC11/TBL1X/H2AC8/SAP18/GATAD2B/H4-16/H2BC1/H4C4/H2AC6/NCOR2/H3C11/H4C5/H2BC5/H2AC7/CHD3/H3C1/H4C1/KDM1A/H2BC21/MTA1/H3C3/H2AC12/H2AC17/H2AC16/H3C4/H2BC13/CHD4/H2BC17/H2BC3/H2AC14/GATAD2A/H4C3/MBD3/H3C7/H3C2/BRMS1/H2AC20/H4C9/H2BC12/H4C6/H4C11/HMG20B/H2AW/H3C14
REACTOME_INTERFERON_GAMMA_SIGNALING	REACTOME_INTERFERON_GAMMA_SIGNALING	reactome interferon gamma signaling	91	0.594217	2.04908	7.11251e-07	1.30932e-05	9.59629e-06	5959	tags=53%, list=16%, signal=44%	GBP5/IFNG/IRF8/GBP7/GBP4/VCAM1/CAMK2B/HLA-DQA1/GBP1/HLA-DRA/HLA-DQA2/GBP3/FCGR1A/PTPN6/GBP2/PTAFR/HLA-DPA1/CIITA/TRIM22/IFI30/HLA-DRB1/HLA-DRB5/HLA-DQB1/HLA-DPB1/JAK2/IRF1/HLA-DQB2/STAT1/B2M/SOCS1/NCAM1/IRF5/IRF2/HLA-B/SP100/SOCS3/TRIM48/OASL/TRIM14/IFNGR1/CAMK2D/HLA-F/ICAM1/TRIM5/OAS1/SMAD7/HLA-C/OAS2
REACTOME_FORMATION_OF_THE_BETA_CATENIN_TCF_TRANSACTIVATING_COMPLEX	REACTOME_FORMATION_OF_THE_BETA_CATENIN_TCF_TRANSACTIVATING_COMPLEX	reactome formation of the beta catenin tcf transactivating complex	91	-0.415341	-1.59306	0.00480561	0.0300738	0.0220417	7528	tags=37%, list=20%, signal=30%	H2BC5/RUVBL1/H2AC7/H3C1/H4C1/H2BC21/H3C3/PYGO2/KAT5/MEN1/RUNX3/H3C4/H2BC13/H2BC17/H2BC3/H2AC14/H2AZ1/SMARCA4/TCF7L1/H4C3/TLE1/AXIN2/H3C7/H2AX/H3C2/H2AC20/H4C9/H2BC12/H4C6/TERT/H4C11/MYC/H2AJ/H3C14
WP_ELECTRON_TRANSPORT_CHAIN_OXPHOS_SYSTEM_IN_MITOCHONDRIA	WP_ELECTRON_TRANSPORT_CHAIN_OXPHOS_SYSTEM_IN_MITOCHONDRIA	wp electron transport chain oxphos system in mitochondria	90	-0.630927	-2.40938	9.7885e-10	2.93888e-08	2.15396e-08	7347	tags=59%, list=20%, signal=47%	SLC25A5/ATP5PF/COX7C/COX7A2/NDUFA9/ATP5PO/SURF1/NDUFA6/UQCR11/UQCRB/ATP5MC3/NDUFB1/ATP5MF/NDUFS3/ATP5PD/NDUFS2/UQCRH/NDUFA7/COX6C/COX5A/UQCRQ/NDUFA1/NDUFB4/SDHA/ATP5F1B/NDUFA2/NDUFV3/SLC25A6/NDUFS5/UCP1/COX4I1/UQCR10/NDUFB10/NDUFB9/ATP5MC1/NDUFA8/COX8A/NDUFB8/ATP5ME/ATP5MC2/UQCRC1/NDUFS6/COX5B/COX6A1/NDUFV1/COX6B1/NDUFA3/NDUFB7/NDUFS7/NDUFC2/NDUFS8/ATP5F1D/COX6A2
WP_TCELL_RECEPTOR_SIGNALING_PATHWAY	WP_TCELL_RECEPTOR_SIGNALING_PATHWAY	wp tcell receptor signaling pathway	90	0.616303	2.13669	5.51134e-08	1.2636e-06	9.26116e-07	6621	tags=49%, list=18%, signal=40%	CD3G/CCR5/CD28/CD8A/ITK/ICOS/TNFRSF9/FYB1/LCK/CD247/CARD11/VAV1/CD3D/CD3E/IL15RA/ZAP70/PRKCQ/MAP4K1/PSTPIP1/WAS/CD4/LCP2/SKAP1/NFATC2/PTK2B/FAS/ITPR1/MAP3K8/GRAP2/GATA3/LAT/SH2B3/VAV3/CBLB/MALT1/REL/NFKBIA/IL6/MAP3K14/NCK1/TGFB1/NFKB1/ATF2/CREB1
KEGG_DILATED_CARDIOMYOPATHY	KEGG_DILATED_CARDIOMYOPATHY	kegg dilated cardiomyopathy	90	0.550431	1.90831	1.7828e-05	0.000256927	0.000188307	5943	tags=46%, list=16%, signal=38%	PLN/ADRB1/ITGA8/ITGA10/SLC8A1/CACNG3/TGFB3/ITGA11/ITGB8/ITGB7/ITGB3/ITGA1/CACNA2D3/CACNG6/MYBPC3/CACNG1/ADCY7/ITGA4/LAMA2/MYH6/ITGA2/PRKACB/CACNG8/ITGAV/TNF/CACNA2D4/ACTC1/ITGB1/RYR2/TPM1/MYL2/ITGA9/ITGA6/TTN/SGCB/IGF1/DES/ADCY4/CACNB4/CACNA2D1/ITGA5
REACTOME_COLLAGEN_FORMATION	REACTOME_COLLAGEN_FORMATION	reactome collagen formation	90	0.529322	1.83513	9.83649e-05	0.00114321	0.000837879	5662	tags=46%, list=15%, signal=39%	COL8A1/TLL1/COL22A1/MMP9/COL4A3/COL19A1/COL4A4/MMP13/LOXL3/COL9A2/CTSS/COL10A1/COL12A1/COL6A3/COL3A1/P4HA3/COL1A2/LOXL4/COL5A2/COL21A1/COL1A1/COL14A1/COL9A3/PXDN/LOX/P3H2/COL8A2/PCOLCE/COL5A1/COL11A1/COL15A1/COL9A1/PLOD2/COL6A2/COL20A1/COL6A1/ITGA6/LOXL2/COL4A1/COL16A1/COL13A1
REACTOME_RNA_POLYMERASE_I_PROMOTER_ESCAPE	REACTOME_RNA_POLYMERASE_I_PROMOTER_ESCAPE	reactome rna polymerase i promoter escape	90	-0.476835	-1.82094	0.000183161	0.00196567	0.00144068	10717	tags=50%, list=29%, signal=36%	H2BC11/H2AC8/H4-16/H2BC1/H4C4/H2AC6/POLR1E/POLR2H/GTF2H4/GTF2H5/H3C11/H4C5/H2BC5/H2AC7/POLR1A/H3C1/H4C1/H2BC21/H3C3/POLR2F/POLR1D/H3C4/H2BC13/TAF1C/H2BC17/H2BC3/POLR1G/POLR1H/H2AC14/H2AZ1/H4C3/POLR1C/ERCC2/POLR2E/H3C7/H2AX/H3C2/H2AC20/H4C9/H2BC12/H4C6/H4C11/POLR2L/H2AJ/H3C14
REACTOME_CELL_JUNCTION_ORGANIZATION	REACTOME_CELL_JUNCTION_ORGANIZATION	reactome cell junction organization	90	-0.471086	-1.79898	0.000272761	0.00285437	0.00209202	2706	tags=21%, list=7%, signal=20%	ACTG1/PARD6G/CDH12/PARVB/CLDN8/CLDN6/LAMC2/NECTIN1/LIMS2/JUP/CRB3/CDH3/CLDN19/CLDN4/NECTIN4/CLDN17/COL17A1/KRT5/KRT14
REACTOME_B_WICH_COMPLEX_POSITIVELY_REGULATES_RRNA_EXPRESSION	REACTOME_B_WICH_COMPLEX_POSITIVELY_REGULATES_RRNA_EXPRESSION	reactome b wich complex positively regulates rrna expression	90	-0.466171	-1.78021	0.000364316	0.00363164	0.0026617	9714	tags=51%, list=26%, signal=38%	H2BC11/H2AC8/H4-16/H2BC1/H4C4/H2AC6/POLR1E/POLR2H/ACTB/H3C11/H4C5/H2BC5/KAT2A/H2AC7/POLR1A/H3C1/H4C1/H2BC21/H3C3/POLR2F/POLR1D/MYO1C/H3C4/H2BC13/TAF1C/H2BC17/H2BC3/POLR1G/POLR1H/H2AC14/H2AZ1/MYBBP1A/H4C3/POLR1C/POLR2E/H3C7/H2AX/H3C2/H2AC20/H4C9/H2BC12/H4C6/H4C11/POLR2L/H2AJ/H3C14
REACTOME_SPHINGOLIPID_METABOLISM	REACTOME_SPHINGOLIPID_METABOLISM	reactome sphingolipid metabolism	90	-0.4583	-1.75015	0.000486879	0.00458175	0.00335805	3530	tags=20%, list=10%, signal=18%	GLA/CERS4/ARSG/CPTP/CERS1/PLPP2/GBA/ARSL/ALDH3B1/SMPD2/ARSH/ARSI/ALDH3B2/DEGS2/ARSF/NEU2/ACER1/CERS3
REACTOME_GLUCOSE_METABOLISM	REACTOME_GLUCOSE_METABOLISM	reactome glucose metabolism	90	-0.442637	-1.69034	0.00119431	0.00971628	0.00712124	8495	tags=46%, list=23%, signal=35%	SLC25A13/PRKACA/PC/POM121C/GOT1/FBP2/PCK2/NUP188/PPP2R5D/RAE1/PKM/GNPDA1/PFKM/PFKFB4/PFKL/SLC37A1/AAAS/ENO1/GOT2/NUP214/PRKACG/GCK/SLC37A4/SLC25A11/PFKP/MDH2/PPP2R1A/NUP93/GAPDH/PGP/TPI1/ENO2/ENO3/G6PC3/GPI/SLC25A1/GAPDHS/G6PC2/ALDOA/SLC25A10/PKLR
REACTOME_BASE_EXCISION_REPAIR	REACTOME_BASE_EXCISION_REPAIR	reactome base excision repair	90	-0.428205	-1.63523	0.00212166	0.0155058	0.0113645	10717	tags=47%, list=29%, signal=33%	H2BC11/H2AC8/H4-16/H2BC1/H4C4/H2AC6/LIG3/H3-4/ADPRS/H4C5/RFC2/POLE4/H2BC5/APEX1/H2AC7/XRCC1/H4C1/H2BC21/SMUG1/NEIL2/UNG/FEN1/ACD/H2BC13/POLE/H2BC17/H2BC3/PNKP/POLD1/H2AC14/H2AZ1/LIG1/H4C3/H2AX/POLD2/NTHL1/H2AC20/H4C9/H2BC12/H4C6/H4C11/H2AJ
WP_ALLOGRAFT_REJECTION	WP_ALLOGRAFT_REJECTION	wp allograft rejection	89	0.779868	2.70576	1e-10	3.50278e-09	2.56725e-09	4210	tags=65%, list=11%, signal=58%	IL21/C7/CCL21/CXCR5/CXCL9/IL2/CXCL13/IFNG/C3/BHMT2/CD40LG/IL2RA/HLA-DOB/CD28/HLA-DOA/FASLG/C6/CXCL11/CD80/CCL19/CXCL12/CD86/IL12B/HLA-DQA1/HLA-DMB/PRF1/HLA-DRA/GDNF/HLA-DQA2/PDGFRA/C4B/CTLA4/C1QB/C1QC/HLA-DPA1/ABCB1/HLA-DRB1/HLA-DRB5/HLA-DQB1/C1QA/C4A/AGTR1/CD40/HLA-DPB1/IL22/GZMB/HLA-DMA/FOXP3/IL12A/FAS/IL10/STAT1/LRRK2/GNLY/CASP8/TNF/COL5A1/C5
REACTOME_ANTIMICROBIAL_PEPTIDES	REACTOME_ANTIMICROBIAL_PEPTIDES	reactome antimicrobial peptides	89	-0.459886	-1.7521	0.00112885	0.00930383	0.00681895	2446	tags=27%, list=7%, signal=25%	DEFB135/PRTN3/DEFB134/DEFA5/BPIFB1/SEMG1/DEFB108B/ATOX1/CHGA/DEFB126/ART1/DEFB4B/S100A9/DEFB1/S100A8/S100A7A/DCD/PRSS3/DEFB4A/PGLYRP4/PGLYRP3/PI3/S100A7/RNASE7
KEGG_RIBOSOME	KEGG_RIBOSOME	kegg ribosome	88	-0.693949	-2.6442	1e-10	3.50278e-09	2.56725e-09	8933	tags=83%, list=24%, signal=63%	RPL15/RPL4/RPS7/RPS6/RPL9/RPS4Y1/RPL24/RPL11/RPL36AL/RPS8/RPS24/RPS29/RPS15A/RPS27/RPL27/RPL26/RPS21/RPL39/RPS23/RPS13/RPS17/RPS10/RPS11/RPL7/RPL41/RPL23/RPL30/RPSA/RPL13A/RPL10A/RPS12/RPL27A/RPL23A/RPL22/RPL3/RPL10/FAU/RPL19/RPLP0/RPS20/RPL17/RPL32/RPS4X/RPL14/RPL22L1/RPS26/RPL7A/RPL10L/RPS9/RPS16/RPS18/RPL38/RPS5/RPLP2/RPL37/UBA52/RPL29/RPLP1/RPL37A/RPL13/RPL35/RPL36/RPL18A/RPL12/RPS28/RPL8/RPL…
WP_CYTOPLASMIC_RIBOSOMAL_PROTEINS	WP_CYTOPLASMIC_RIBOSOMAL_PROTEINS	wp cytoplasmic ribosomal proteins	88	-0.683107	-2.60289	1e-10	3.50278e-09	2.56725e-09	8933	tags=82%, list=24%, signal=62%	RPL15/RPL4/RPS7/RPS6/RPL9/RPS4Y1/RPL24/RPL11/RPS8/RPS24/RPS29/RPS15A/RPS27/RPL27/RPL26/RPS21/RPL39/RPS23/RPS13/RPS17/RPS10/RPS11/RPL7/RPL41/RPL23/RPL30/RPSA/RPL13A/RPL10A/RPS12/RPL27A/RPL23A/RPL22/RPL3/RPL10/FAU/RPL19/RPLP0/RPS20/RPL17/RPS14/RPL32/RPS4X/RPL14/RPS26/RPS6KB2/RPL7A/RPS9/RPS16/RPS18/RPL38/RPS5/RPLP2/RPL37/UBA52/RPL29/RPLP1/RPL37A/RPL13/RPL35/RPL36/RPL18A/RPL12/RPS28/RPL8/RPL28/RPS19/…
WP_TCELL_ACTIVATION_SARSCOV2	WP_TCELL_ACTIVATION_SARSCOV2	wp tcell activation sarscov2	88	0.663834	2.29643	4.18947e-10	1.33745e-08	9.8024e-09	4424	tags=42%, list=12%, signal=37%	PTPRC/IL2/CD3G/IFNG/RASGRP1/CD28/ICOS/LCK/CD247/STAT4/CD80/LTA/CARD11/CCL19/CD3D/CD86/CD3E/IL12B/HLA-DRA/IL18R1/ZAP70/PRKCQ/CTLA4/IL23R/CD4/HLA-DRB1/LCP2/JAK2/IL12RB1/IL12A/ITPR1/GRAP2/LAT/DEPTOR/TNF/IFNAR2/IFNB1
REACTOME_FCERI_MEDIATED_MAPK_ACTIVATION	REACTOME_FCERI_MEDIATED_MAPK_ACTIVATION	reactome fceri mediated mapk activation	87	0.87791	3.02454	1e-10	3.50278e-09	2.56725e-09	2145	tags=69%, list=6%, signal=65%	IGKV2D-30/IGKV1D-16/IGHV3-13/IGKV2-30/IGKV5-2/IGKV1-16/IGKV4-1/IGKV2-28/IGLV3-27/IGKV1-33/IGKV2D-40/IGKV1D-33/IGHV3-48/IGHV3-23/IGKV1-39/IGKV3D-20/IGHV3-11/IGLV1-47/IGLV2-23/IGHV2-70/IGHV1-69/IGHV1-2/IGLV2-14/IGKV3-11/IGHV3-30/IGLV2-8/IGHE/IGLV3-1/IGLV1-40/IGHV4-39/IGLV3-25/IGLV3-19/IGKV1-5/IGKV1-12/IGLV2-11/IGHV3-33/IGKV2D-28/IGKV3-15/IGLV3-21/IGKV3-20/IGLC3/IGKV1-17/IGLV1-44/IGHV1-46/IGLC2/IGHV…
WP_HAIR_FOLLICLE_DEVELOPMENT_CYTODIFFERENTIATION_PART_3_OF_3	WP_HAIR_FOLLICLE_DEVELOPMENT_CYTODIFFERENTIATION_PART_3_OF_3	wp hair follicle development cytodifferentiation part 3 of 3	87	-0.577932	-2.1979	4.53092e-07	8.78999e-06	6.44235e-06	1673	tags=30%, list=5%, signal=29%	HR/KRTAP2-4/DKK4/KRTAP3-3/MSX2/KLK4/SPINK6/PERP/FOXE1/KRT19/GSDMA/KLK14/DSC2/KLK6/GJB6/DLX3/TP63/FOXQ1/SPINK5/KLK13/KRT15/DSG1/FOXN1/KLK7/KLK5/CASP14
REACTOME_PROTEIN_PROTEIN_INTERACTIONS_AT_SYNAPSES	REACTOME_PROTEIN_PROTEIN_INTERACTIONS_AT_SYNAPSES	reactome protein protein interactions at synapses	87	0.472887	1.62917	0.00731548	0.0409992	0.0300491	4774	tags=33%, list=13%, signal=29%	NRXN1/SLITRK3/SLITRK4/LRRTM3/GRIA4/IL1RAPL2/SYT1/NLGN4X/LIN7A/PTPRD/PPFIA2/NLGN4Y/DLG2/NRXN3/NTRK3/SLITRK6/SLITRK5/IL1RAP/LRRTM2/SYT12/EPB41L2/GRIN2B/DLGAP2/GRIA3/LRRTM1/DLG3/SYT2/GRIA1/NLGN3
REACTOME_ANTIGEN_ACTIVATES_B_CELL_RECEPTOR_BCR_LEADING_TO_GENERATION_OF_SECOND_MESSENGERS	REACTOME_ANTIGEN_ACTIVATES_B_CELL_RECEPTOR_BCR_LEADING_TO_GENERATION_OF_SECOND_MESSENGERS	reactome antigen activates b cell receptor bcr leading to generation of second messengers	86	0.908708	3.12551	1e-10	3.50278e-09	2.56725e-09	2138	tags=80%, list=6%, signal=76%	IGKV2D-30/IGKV1D-16/IGHV3-13/IGKV2-30/IGKV5-2/IGKV1-16/IGKV4-1/CD19/IGKV2-28/IGLV3-27/IGKV1-33/IGKV2D-40/IGHD/IGKV1D-33/IGHV3-48/IGHV3-23/IGKV1-39/BLK/IGKV3D-20/IGHV3-11/IGLV1-47/IGLV2-23/IGHV2-70/IGHV1-69/DAPP1/IGHV1-2/IGLV2-14/IGKV3-11/IGHV3-30/IGLV2-8/IGLV3-1/IGLV1-40/IGHV4-39/IGLV3-25/IGLV3-19/IGKV1-5/IGKV1-12/CD79A/IGLV2-11/IGHV3-33/IGKV2D-28/IGKV3-15/IGLV3-21/IGKV3-20/IGLC3/IGKV1-17/IGLV1-4…
REACTOME_FCERI_MEDIATED_CA_2_MOBILIZATION	REACTOME_FCERI_MEDIATED_CA_2_MOBILIZATION	reactome fceri mediated ca 2 mobilization	86	0.882841	3.03654	1e-10	3.50278e-09	2.56725e-09	2266	tags=74%, list=6%, signal=70%	IGKV2D-30/IGKV1D-16/IGHV3-13/IGKV2-30/IGKV5-2/IGKV1-16/IGKV4-1/IGKV2-28/IGLV3-27/IGKV1-33/IGKV2D-40/IGKV1D-33/IGHV3-48/IGHV3-23/IGKV1-39/IGKV3D-20/IGHV3-11/IGLV1-47/IGLV2-23/IGHV2-70/IGHV1-69/IGHV1-2/IGLV2-14/IGKV3-11/IGHV3-30/IGLV2-8/IGHE/IGLV3-1/IGLV1-40/IGHV4-39/IGLV3-25/IGLV3-19/IGKV1-5/IGKV1-12/IGLV2-11/IGHV3-33/IGKV2D-28/IGKV3-15/IGLV3-21/IGKV3-20/IGLC3/ITK/IGKV1-17/IGLV1-44/IGHV1-46/IGLC2/…
KEGG_TGF_BETA_SIGNALING_PATHWAY	KEGG_TGF_BETA_SIGNALING_PATHWAY	kegg tgf beta signaling pathway	86	0.565923	1.94649	2.29616e-05	0.000313022	0.00022942	6532	tags=38%, list=18%, signal=32%	IFNG/FST/THBS4/THBS1/DCN/BMP6/BMP5/TGFB3/THBS2/INHBA/GDF5/BMP2/COMP/GDF6/ID3/ACVR1C/INHBB/ID2/LEFTY2/TNF/ACVRL1/BMP8A/TGFBR2/SMURF2/RBL2/SMAD9/LTBP1/CHRD/BMP8B/SMAD7/ROCK1/TGFB1/INHBE
REACTOME_PLATELET_HOMEOSTASIS	REACTOME_PLATELET_HOMEOSTASIS	reactome platelet homeostasis	86	0.491962	1.69211	0.0030951	0.0210969	0.0154623	5748	tags=35%, list=16%, signal=30%	P2RX5/P2RX1/P2RX2/SLC8A1/PTPN6/GUCY1A1/GNGT2/KCNMA1/GNGT1/ATP2A3/KCNMB4/FGR/GUCY1B1/PECAM1/ITPR1/PDE1A/IRAG1/PDE1B/PTGIR/KCNMB3/TRPC6/ITPR2/PDE5A/GNG8/ATP2B1/KCNMB1/P2RX3/GNG11/GNB4/GNG2
WP_ACUTE_VIRAL_MYOCARDITIS	WP_ACUTE_VIRAL_MYOCARDITIS	wp acute viral myocarditis	85	0.557197	1.90916	3.61531e-05	0.000465195	0.00034095	3939	tags=32%, list=11%, signal=28%	IL2/IFNG/CD40LG/CCR5/MMP9/CD80/ITGAL/IL12B/ITGB2/TLR4/CXCR4/AIF1/RAC2/CD4/CCR3/HLA-DMA/TLR5/IL12A/LAMA2/IL10/STAT1/MYH6/NOD2/SOCS1/TLR3/CASP8/TNF
REACTOME_CYCLIN_A_CDK2_ASSOCIATED_EVENTS_AT_S_PHASE_ENTRY	REACTOME_CYCLIN_A_CDK2_ASSOCIATED_EVENTS_AT_S_PHASE_ENTRY	reactome cyclin a cdk2 associated events at s phase entry	85	-0.46107	-1.75403	0.00105209	0.00884454	0.00648233	8268	tags=38%, list=22%, signal=29%	PSMC5/PSMF1/PSMC4/PSMB6/AKT2/CKS1B/CDC25B/PSME3/CDK4/PSMD3/PSMB3/PSMD8/SEM1/PSMB4/PSMD4/CCND1/PSMD9/CCNE1/LIN37/FZR1/CDC25A/AKT1/UBB/PSMB5/CDKN1A/PSMB7/E2F1/UBA52/CDK2/MYC/CABLES1/PTK6
KEGG_HEMATOPOIETIC_CELL_LINEAGE	KEGG_HEMATOPOIETIC_CELL_LINEAGE	kegg hematopoietic cell lineage	84	0.760065	2.59854	1e-10	3.50278e-09	2.56725e-09	4154	tags=62%, list=11%, signal=55%	MS4A1/CR2/FCER2/CD19/CR1/DNTT/CD38/CD3G/IL7R/IL2RA/FLT3/CD8A/CD2/CD1D/CD8B/CD1C/CD3D/CD1E/CD5/CD3E/CD37/CD1B/HLA-DRA/CSF1R/FCGR1A/GP1BA/ITGAM/IL5RA/ITGB3/CD4/CD7/ITGA1/HLA-DRB1/HLA-DRB5/FLT3LG/IL9R/CD22/CD33/CD14/ITGA4/CSF2RA/IL7/CSF3R/IL1R1/CD36/GP5/ITGA2/TPO/CSF1/TNF/IL3RA/THPO
REACTOME_INTEGRIN_CELL_SURFACE_INTERACTIONS	REACTOME_INTEGRIN_CELL_SURFACE_INTERACTIONS	reactome integrin cell surface interactions	84	0.686248	2.34617	1e-10	3.50278e-09	2.56725e-09	6283	tags=68%, list=17%, signal=56%	COL8A1/ITGA8/COL4A3/ICAM3/ITGAL/VCAM1/ITGA10/LUM/COL4A4/ITGB2/THBS1/COL9A2/COL10A1/ITGA11/ITGAM/ITGB8/FBN1/ITGB7/ITGB3/ITGA1/COL6A3/COL3A1/COL1A2/JAM2/SPP1/PECAM1/ITGA4/COMP/COL5A2/COL1A1/ITGAD/IBSP/ICAM2/COL9A3/ITGA2/KDR/COL8A2/ITGAX/ITGAV/COL5A1/COL9A1/ITGB1/JAM3/COL6A2/ICAM5/ITGA9/COL6A1/ITGA6/TNC/ICAM1/COL4A1/COL16A1/FN1/COL13A1/ITGA5/CD47/VWF
REACTOME_TP53_REGULATES_METABOLIC_GENES	REACTOME_TP53_REGULATES_METABOLIC_GENES	reactome tp53 regulates metabolic genes	84	-0.525176	-2.00004	1.81809e-05	0.000259052	0.000189864	7805	tags=33%, list=21%, signal=26%	TSC2/AKT2/TP53/COX7C/G6PD/PRDX2/SURF1/RPTOR/TACO1/LAMTOR1/COX6C/LAMTOR4/AKT1/COX5A/PRKAG3/TXN/COX4I1/PRDX5/LAMTOR2/COX8A/MLST8/COX5B/COX6A1/COX6B1/GPI/TP63/GPX2/SFN
KEGG_ECM_RECEPTOR_INTERACTION	KEGG_ECM_RECEPTOR_INTERACTION	kegg ecm receptor interaction	83	0.618206	2.1068	1.46348e-07	3.00073e-06	2.19929e-06	6283	tags=57%, list=17%, signal=47%	RELN/THBS4/ITGA8/ITGA10/COL4A4/THBS1/TNR/GP1BA/THBS2/ITGA11/ITGB8/CHAD/ITGB7/ITGB3/ITGA1/COL6A3/COL3A1/COL1A2/SPP1/ITGA4/COMP/COL5A2/SDC2/LAMA2/COL1A1/LAMA4/IBSP/CD36/GP5/ITGA2/ITGAV/COL5A1/COL11A1/ITGB1/TNXB/COL6A2/ITGA9/COL6A1/ITGA6/TNC/COL4A1/LAMC1/FN1/LAMB1/ITGA5/CD47/VWF
KEGG_HYPERTROPHIC_CARDIOMYOPATHY_HCM	KEGG_HYPERTROPHIC_CARDIOMYOPATHY_HCM	kegg hypertrophic cardiomyopathy hcm	83	0.534594	1.82186	0.000112919	0.00127705	0.000935977	5943	tags=46%, list=16%, signal=39%	ITGA8/ITGA10/SLC8A1/CACNG3/TGFB3/ITGA11/ITGB8/ITGB7/ITGB3/ITGA1/CACNA2D3/CACNG6/MYBPC3/CACNG1/ITGA4/LAMA2/MYH6/ITGA2/CACNG8/ITGAV/TNF/ACE/CACNA2D4/ACTC1/ITGB1/RYR2/TPM1/MYL2/ITGA9/ITGA6/TTN/SGCB/IGF1/DES/IL6/CACNB4/CACNA2D1/ITGA5
WP_PYRIMIDINE_METABOLISM	WP_PYRIMIDINE_METABOLISM	wp pyrimidine metabolism	83	-0.405174	-1.53625	0.00683461	0.0395138	0.0289604	9318	tags=45%, list=25%, signal=33%	POLR3K/POLR1E/POLR2H/POLR3C/DTYMK/CTPS1/UCKL1/POLA2/POLE4/NME3/POLR1A/POLR2J3/TYMS/DCTPP1/POLR2A/UCK2/POLR1D/POLR2J/POLE/POLR3H/POLR1H/POLD1/CAD/UPP1/POLR1C/POLR2E/NT5C/POLD2/UCK1/NME2/NME1/TK1/POLR2L/POLR2I/NME4/NT5M/CDA
REACTOME_ROLE_OF_PHOSPHOLIPIDS_IN_PHAGOCYTOSIS	REACTOME_ROLE_OF_PHOSPHOLIPIDS_IN_PHAGOCYTOSIS	reactome role of phospholipids in phagocytosis	82	0.894359	3.0481	1e-10	3.50278e-09	2.56725e-09	2182	tags=77%, list=6%, signal=72%	IGKV2D-30/IGKV1D-16/IGHV3-13/IGKV2-30/IGKV5-2/IGKV1-16/IGKV4-1/IGKV2-28/IGLV3-27/IGKV1-33/IGKV2D-40/IGKV1D-33/IGHV3-48/IGHV3-23/IGKV1-39/IGKV3D-20/IGHV3-11/IGLV1-47/IGLV2-23/IGHV2-70/IGHV1-69/CD3G/IGHV1-2/IGLV2-14/IGKV3-11/IGHV3-30/IGLV2-8/IGLV3-1/IGLV1-40/IGHV4-39/IGLV3-25/IGLV3-19/IGKV1-5/IGKV1-12/IGLV2-11/IGHV3-33/IGKV2D-28/IGKV3-15/IGLV3-21/IGKV3-20/IGLC3/IGKV1-17/IGLV1-44/IGHV1-46/IGLC2/IGHV…
KEGG_ANTIGEN_PROCESSING_AND_PRESENTATION	KEGG_ANTIGEN_PROCESSING_AND_PRESENTATION	kegg antigen processing and presentation	81	0.662624	2.25189	3.85471e-09	1.0683e-07	7.8298e-08	4586	tags=42%, list=12%, signal=37%	HLA-DOB/KLRC1/CD8A/KLRD1/HLA-DOA/CD8B/LTA/KLRC2/KLRC4/HLA-DQA1/HLA-DMB/HLA-DRA/CTSS/HLA-DQA2/KLRC3/HLA-DPA1/CIITA/CD4/IFI30/HLA-DRB1/HLA-DRB5/HLA-DQB1/KIR2DL4/HLA-DPB1/CD74/HLA-DMA/KIR2DL3/KIR3DL1/B2M/KIR2DS4/LGMN/KIR2DL1/HLA-B/KIR3DL2
WP_CLOCKCONTROLLED_AUTOPHAGY_IN_BONE_METABOLISM	WP_CLOCKCONTROLLED_AUTOPHAGY_IN_BONE_METABOLISM	wp clockcontrolled autophagy in bone metabolism	80	0.481909	1.64433	0.00379917	0.0247584	0.0181459	9194	tags=49%, list=25%, signal=37%	TNFSF11/TNFRSF11B/BMP3/BMP6/BMP5/SEMA3A/WNT16/SEMA4D/JAK2/MEPE/BMP2/TNFRSF11A/CSF1/CTHRC1/EFNB2/SMAD9/ARNTL/CHRD/ARHGAP4/RUNX2/IGF1/IL6/LEP/TGFB1/ATG5/NR1D2/ATG3/WNT5A/SMAD1/NPAS2/PRKAA2/ATG16L1/ATG12/CLOCK/RB1CC1/DRAM2/RORB/SMAD5/ATG4C
REACTOME_INITIAL_TRIGGERING_OF_COMPLEMENT	REACTOME_INITIAL_TRIGGERING_OF_COMPLEMENT	reactome initial triggering of complement	79	0.887139	3.01807	1e-10	3.50278e-09	2.56725e-09	2078	tags=82%, list=6%, signal=78%	IGKV2D-30/IGKV1D-16/IGHV3-13/IGKV2-30/IGKV5-2/IGKV1-16/IGKV4-1/IGKV2-28/IGLV3-27/IGKV1-33/IGKV2D-40/IGKV1D-33/IGHV3-48/IGHV3-23/IGKV1-39/IGKV3D-20/IGHV3-11/IGLV1-47/IGLV2-23/IGHV2-70/IGHV1-69/IGHV1-2/IGLV2-14/IGKV3-11/IGHV3-30/IGLV2-8/IGLV3-1/IGLV1-40/IGHV4-39/C3/IGLV3-25/IGLV3-19/IGKV1-5/IGKV1-12/IGLV2-11/IGHV3-33/IGKV2D-28/IGKV3-15/IGLV3-21/IGKV3-20/IGLC3/IGKV1-17/IGLV1-44/IGHV1-46/IGLC2/IGHV4-…
PID_P73PATHWAY	PID_P73PATHWAY	pid p73pathway	79	-0.445723	-1.66298	0.00150321	0.0115582	0.00847126	7573	tags=41%, list=20%, signal=32%	MDM2/RAD51/HAGH/FLOT2/DEDD/GRAMD4/WWOX/RELA/BAK1/KAT5/AEN/NSG1/NDUFS2/HSF1/TP73/FASN/PIN1/PLK1/BAX/NEDD4L/CDKN1A/RACK1/CDK2/MYC/GDF15/BBC3/JAG2/TP63/TP53AIP1/S100A2/CLCA2/SFN
REACTOME_THE_ROLE_OF_GTSE1_IN_G2_M_PROGRESSION_AFTER_G2_CHECKPOINT	REACTOME_THE_ROLE_OF_GTSE1_IN_G2_M_PROGRESSION_AFTER_G2_CHECKPOINT	reactome the role of gtse1 in g2 m progression after g2 checkpoint	79	-0.436686	-1.62926	0.00227712	0.0162689	0.0119238	9529	tags=46%, list=26%, signal=34%	RPS27A/PSMD2/GTSE1/TUBB2B/PSMC5/TUBA3E/PSMF1/TUBAL3/PSMC4/PSMB6/TP53/PSME3/HSP90AB1/PSMD3/PSMB3/PSMD8/SEM1/PSMB4/PSMD4/PSMD9/TUBB1/TUBB6/UBB/PSMB5/PLK1/CDKN1A/PSMB7/TUBA4A/FKBPL/TUBA1C/UBA52/TUBB3/TUBB2A/TUBB4B/TUBA8/TUBB4A
WP_REGULATORY_CIRCUITS_OF_THE_STAT3_SIGNALING_PATHWAY	WP_REGULATORY_CIRCUITS_OF_THE_STAT3_SIGNALING_PATHWAY	wp regulatory circuits of the stat3 signaling pathway	78	0.570352	1.93505	5.62632e-05	0.000695568	0.000509795	5205	tags=45%, list=14%, signal=39%	PTPRC/IL7R/CSF2RB/IL2RA/IL21R/IL10RA/IL2RB/PRKCB/PDGFRA/PTPRD/AGTR2/IL15RA/F2RL2/OSMR/IL5RA/JAK3/IL2RG/AGTR1/IL9R/JAK2/LIFR/CSF2RA/IL27RA/PTPRT/CSF3R/GHR/DEPTOR/IL6ST/PDGFRB/IL3RA/IFNAR2/SOCS3/DUSP2/IFNGR1/F2R
REACTOME_CONSTITUTIVE_SIGNALING_BY_ABERRANT_PI3K_IN_CANCER	REACTOME_CONSTITUTIVE_SIGNALING_BY_ABERRANT_PI3K_IN_CANCER	reactome constitutive signaling by aberrant pi3k in cancer	78	0.539526	1.83046	0.000322117	0.00328369	0.00240667	4466	tags=38%, list=12%, signal=34%	FGF10/TRAT1/CD19/FGF16/FLT3/CD28/ICOS/FGF7/LCK/CD80/PIK3AP1/VAV1/KL/CD86/HGF/ERBB4/FGF2/PDGFRA/FGF23/RAC2/TGFA/FLT3LG/BTC/FGF1/FGF5/FGF18/PDGFA/PDGFRB/NRG1/ESR1
REACTOME_RMTS_METHYLATE_HISTONE_ARGININES	REACTOME_RMTS_METHYLATE_HISTONE_ARGININES	reactome rmts methylate histone arginines	78	-0.491491	-1.84027	0.00066686	0.00607155	0.00444995	9435	tags=51%, list=25%, signal=38%	H4C4/H2AC6/SMARCD2/WDR77/H3C11/H4C5/PRMT5/H2AC7/H3C1/H4C1/SMARCB1/COPRS/H3C3/CDK4/SMARCD3/WDR5/H2AC12/H2AC17/CCND1/H2AC16/H3C4/CARM1/PRMT1/H2AC14/H2AZ1/SMARCA4/H4C3/H3C7/H2AX/H3C2/PRMT7/ACTL6B/H2AC20/H4C9/H4C6/H4C11/RPS2/H2AW/H2AJ/H3C14
REACTOME_TRANSCRIPTION_COUPLED_NUCLEOTIDE_EXCISION_REPAIR_TC_NER	REACTOME_TRANSCRIPTION_COUPLED_NUCLEOTIDE_EXCISION_REPAIR_TC_NER	reactome transcription coupled nucleotide excision repair tc ner	78	-0.439263	-1.64471	0.00799626	0.0438833	0.0321629	9893	tags=37%, list=27%, signal=27%	COPS7A/RPS27A/POLR2H/LIG3/ERCC1/GTF2H4/GTF2H5/RFC2/POLE4/RBX1/XRCC1/COPS6/POLR2F/POLR2A/PRPF19/POLR2J/POLE/DDB1/UBB/XAB2/POLD1/LIG1/GPS1/ERCC2/POLR2E/POLD2/UBA52/POLR2L/POLR2I
REACTOME_ECM_PROTEOGLYCANS	REACTOME_ECM_PROTEOGLYCANS	reactome ecm proteoglycans	76	0.646915	2.18487	2.08715e-08	5.37122e-07	3.93667e-07	6270	tags=61%, list=17%, signal=50%	HAPLN1/MUSK/ITGA8/COL4A3/FMOD/LUM/COL4A4/DCN/COL9A2/TNR/TGFB3/ASPN/ITGB3/COL6A3/VCAN/COL3A1/COL1A2/SERPINE1/COMP/COL5A2/LAMA2/COL1A1/LAMA4/IBSP/COL9A3/NCAM1/ITGA2/ITGAX/ITGAV/COL5A1/MATN3/COL9A1/ITGB1/TNXB/COL6A2/ITGA9/COL6A1/SPARC/TNC/COL4A1/LAMC1/FN1/LAMB1/NCAN/BGN/TGFB1
REACTOME_NUCLEAR_ENVELOPE_NE_REASSEMBLY	REACTOME_NUCLEAR_ENVELOPE_NE_REASSEMBLY	reactome nuclear envelope ne reassembly	76	-0.430577	-1.60743	0.00518433	0.0317623	0.0232792	8754	tags=37%, list=24%, signal=28%	CC2D1B/TUBB2B/TUBA3E/LEMD2/TUBAL3/NUP188/RCC1/UBE2I/SIRT2/CHMP4C/TUBB1/CHMP6/TUBB6/VPS4A/BANF1/CHMP2A/EMD/TUBA4A/PPP2R1A/NUP93/TUBA1C/RANGAP1/TUBB3/LMNA/TUBB2A/TUBB4B/TUBA8/TUBB4A
WP_PEPTIDE_GPCRS	WP_PEPTIDE_GPCRS	wp peptide gpcrs	75	0.635974	2.14144	1.79396e-07	3.6195e-06	2.6528e-06	5272	tags=56%, list=14%, signal=48%	CCR9/CCR6/NPY5R/CXCR5/CCR8/CCR2/CCR4/NPY1R/CCR5/CCR7/CXCR6/SSTR3/CX3CR1/CXCR4/FPR3/TSHR/C3AR1/AGTR2/AVPR1B/CXCR3/NTSR1/C5AR1/CCR1/CCR3/AGTR1/CCKBR/FPR1/FPR2/MC2R/SSTR2/EDNRA/NPY2R/AVPR1A/NPY6R/HCRTR1/BRS3/GRPR/TACR1/BDKRB2/ACKR1/GALR1/LHCGR
KEGG_B_CELL_RECEPTOR_SIGNALING_PATHWAY	KEGG_B_CELL_RECEPTOR_SIGNALING_PATHWAY	kegg b cell receptor signaling pathway	75	0.597601	2.01223	9.0017e-06	0.000139278	0.000102079	2266	tags=29%, list=6%, signal=28%	CR2/CD19/PIK3CG/DAPP1/CD79A/CD72/CARD11/PIK3AP1/VAV1/INPP5D/PRKCB/BLNK/BTK/PTPN6/RAC2/FCGR2B/PLCG2/LYN/CD22/PIK3R5/CD79B/NFATC2
REACTOME_ERCC6_CSB_AND_EHMT2_G9A_POSITIVELY_REGULATE_RRNA_EXPRESSION	REACTOME_ERCC6_CSB_AND_EHMT2_G9A_POSITIVELY_REGULATE_RRNA_EXPRESSION	reactome ercc6 csb and ehmt2 g9a positively regulate rrna expression	75	-0.474594	-1.7712	0.00141638	0.0109911	0.0080556	11759	tags=55%, list=32%, signal=37%	MTA3/H4C8/H3C10/H2BC11/H2AC8/GATAD2B/H4-16/H2BC1/H4C4/H2AC6/H3C11/H4C5/H2BC5/H2AC7/CHD3/H3C1/H4C1/H2BC21/MTA1/H3C3/H3C4/H2BC13/CHD4/H2BC17/H2BC3/EHMT2/H2AC14/H2AZ1/GATAD2A/H4C3/MBD3/H3C7/H2AX/H3C2/H2AC20/H4C9/H2BC12/H4C6/H4C11/H2AJ/H3C14
WP_NONGENOMIC_ACTIONS_OF_125_DIHYDROXYVITAMIN_D3	WP_NONGENOMIC_ACTIONS_OF_125_DIHYDROXYVITAMIN_D3	wp nongenomic actions of 125 dihydroxyvitamin d3	75	0.487324	1.64091	0.00492546	0.0307475	0.0225354	5123	tags=35%, list=14%, signal=30%	TLR8/IFNG/CD40LG/PRKCB/CAMK2B/TLR4/PRKCQ/TLR2/CAMP/CYP24A1/CCL2/RSAD2/PLCG2/CD40/STAT1/NOD2/IFI44L/PLCE1/TNF/PRKCH/IFNAR2/PLCB1/PRKCA/PLCB2/IFNGR1/CAMK2D
PID_AVB3_INTEGRIN_PATHWAY	PID_AVB3_INTEGRIN_PATHWAY	pid avb3 integrin pathway	74	0.579355	1.94696	2.46526e-05	0.000331734	0.000243134	5945	tags=51%, list=16%, signal=43%	COL8A1/COL4A3/EDIL3/COL4A4/COL9A2/CSF1R/FGF2/COL10A1/ITGB3/COL12A1/COL6A3/COL3A1/COL1A2/PTK2B/SPP1/COL5A2/COL1A1/COL14A1/COL9A3/CSF1/KDR/COL8A2/CASP8/ITGAV/VAV3/COL5A1/COL11A1/COL15A1/COL9A1/COL6A2/TGFBR2/PIK3CA/COL6A1/COL4A1/COL16A1/FN1/COL13A1/ROCK1
REACTOME_INTERFERON_ALPHA_BETA_SIGNALING	REACTOME_INTERFERON_ALPHA_BETA_SIGNALING	reactome interferon alpha beta signaling	73	0.496946	1.6704	0.00265353	0.0185895	0.0136246	7795	tags=45%, list=21%, signal=36%	IRF8/PTPN6/GBP2/RSAD2/SAMHD1/IRF1/STAT1/XAF1/SOCS1/IRF5/IFIT2/IFNAR2/IRF2/IFNB1/HLA-B/SOCS3/OASL/HLA-F/IFIT3/OAS1/HLA-C/IFNAR1/OAS2/IFIT5/MX1/OAS3/IRF9/IFNA1/HLA-H/MX2/JAK1/RNASEL/IFIT1
REACTOME_COSTIMULATION_BY_THE_CD28_FAMILY	REACTOME_COSTIMULATION_BY_THE_CD28_FAMILY	reactome costimulation by the cd28 family	72	0.763653	2.55962	1e-10	3.50278e-09	2.56725e-09	3216	tags=50%, list=9%, signal=46%	BTLA/CD3G/CD28/TRAV29DV5/ICOS/TRBV7-9/LCK/CD247/TRAV8-4/CD80/TRAV19/VAV1/CD3D/CD86/CD3E/TRBV12-3/HLA-DQA1/PDCD1/PDCD1LG2/HLA-DRA/HLA-DQA2/PTPN6/CD274/CTLA4/HLA-DPA1/CD4/HLA-DRB1/HLA-DRB5/HLA-DQB1/LYN/HLA-DPB1/PAK3/HLA-DQB2/ICOSLG/MAP3K8/GRAP2
WP_PRIMARY_FOCAL_SEGMENTAL_GLOMERULOSCLEROSIS_FSGS	WP_PRIMARY_FOCAL_SEGMENTAL_GLOMERULOSCLEROSIS_FSGS	wp primary focal segmental glomerulosclerosis fsgs	72	0.532743	1.78565	0.00040584	0.00395185	0.00289638	4358	tags=29%, list=12%, signal=26%	CR1/NPHS1/COL4A3/CD80/CAMK2B/COL4A4/TLR4/ITGB3/WNT1/WT1/CDH2/KIRREL3/LIMS1/UTRN/PTPRO/PLAUR/PODXL/ITGAV/PLCE1/TRPC6/ITGB1
REACTOME_TRANSLOCATION_OF_SLC2A4_GLUT4_TO_THE_PLASMA_MEMBRANE	REACTOME_TRANSLOCATION_OF_SLC2A4_GLUT4_TO_THE_PLASMA_MEMBRANE	reactome translocation of slc2a4 glut4 to the plasma membrane	72	-0.452579	-1.6745	0.00512167	0.031659	0.0232034	5397	tags=24%, list=15%, signal=20%	MYO1C/EXOC3/TUBB1/TUBB6/AKT1/PRKAG3/TUBA4A/ASPSCR1/ACTG1/TUBA1C/TUBB3/TUBB2A/TUBB4B/TUBA8/SLC2A4/TUBB4A/SFN
REACTOME_PRC2_METHYLATES_HISTONES_AND_DNA	REACTOME_PRC2_METHYLATES_HISTONES_AND_DNA	reactome prc2 methylates histones and dna	72	-0.436009	-1.6132	0.00902877	0.0481407	0.0352832	11703	tags=50%, list=32%, signal=34%	H4C8/H3C10/DNMT3A/H2BC11/H2AC8/H4-16/H2BC1/H4C4/H2AC6/H3C11/H4C5/JARID2/H2BC5/H2AC7/H3C1/H4C1/H2BC21/H3C3/H3C4/H2BC13/H2BC17/H2BC3/H2AC14/H2AZ1/DNMT3B/H4C3/H3C7/H2AX/H3C2/H2AC20/H4C9/H2BC12/H4C6/H4C11/H2AJ/H3C14
REACTOME_ROLE_OF_LAT2_NTAL_LAB_ON_CALCIUM_MOBILIZATION	REACTOME_ROLE_OF_LAT2_NTAL_LAB_ON_CALCIUM_MOBILIZATION	reactome role of lat2 ntal lab on calcium mobilization	71	0.91084	3.0477	1e-10	3.50278e-09	2.56725e-09	2097	tags=82%, list=6%, signal=77%	IGKV2D-30/IGKV1D-16/IGHV3-13/IGKV2-30/IGKV5-2/IGKV1-16/IGKV4-1/IGKV2-28/IGLV3-27/IGKV1-33/IGKV2D-40/IGKV1D-33/IGHV3-48/IGHV3-23/IGKV1-39/IGKV3D-20/IGHV3-11/IGLV1-47/IGLV2-23/IGHV2-70/IGHV1-69/IGHV1-2/IGLV2-14/IGKV3-11/IGHV3-30/IGLV2-8/IGHE/IGLV3-1/IGLV1-40/IGHV4-39/IGLV3-25/IGLV3-19/IGKV1-5/IGKV1-12/IGLV2-11/IGHV3-33/IGKV2D-28/IGKV3-15/IGLV3-21/IGKV3-20/IGLC3/IGKV1-17/IGLV1-44/IGHV1-46/IGLC2/IGHV…
REACTOME_CREATION_OF_C4_AND_C2_ACTIVATORS	REACTOME_CREATION_OF_C4_AND_C2_ACTIVATORS	reactome creation of c4 and c2 activators	71	0.902877	3.02106	1e-10	3.50278e-09	2.56725e-09	2078	tags=87%, list=6%, signal=83%	IGKV2D-30/IGKV1D-16/IGHV3-13/IGKV2-30/IGKV5-2/IGKV1-16/IGKV4-1/IGKV2-28/IGLV3-27/IGKV1-33/IGKV2D-40/IGKV1D-33/IGHV3-48/IGHV3-23/IGKV1-39/IGKV3D-20/IGHV3-11/IGLV1-47/IGLV2-23/IGHV2-70/IGHV1-69/IGHV1-2/IGLV2-14/IGKV3-11/IGHV3-30/IGLV2-8/IGLV3-1/IGLV1-40/IGHV4-39/IGLV3-25/IGLV3-19/IGKV1-5/IGKV1-12/IGLV2-11/IGHV3-33/IGKV2D-28/IGKV3-15/IGLV3-21/IGKV3-20/IGLC3/IGKV1-17/IGLV1-44/IGHV1-46/IGLC2/IGHV4-59/…
WP_EXTRAFOLLICULAR_B_CELL_ACTIVATION_BY_SARSCOV2	WP_EXTRAFOLLICULAR_B_CELL_ACTIVATION_BY_SARSCOV2	wp extrafollicular b cell activation by sarscov2	71	0.829629	2.77596	1e-10	3.50278e-09	2.56725e-09	3974	tags=69%, list=11%, signal=62%	MS4A1/CR2/PAX5/AICDA/CD19/FCRL5/PTPRC/IL21/CD69/CR1/IFNG-AS1/CCL21/CXCR5/IL2/SELL/IFNG/IRF8/C3/TLR7/CD40LG/GPR183/CD79A/CCR7/ICOS/CD1D/CD80/TNFSF13B/CCL19/CXCL12/BLNK/ITGB2/PDCD1/TBX21/PRDM1/TLR4/CXCR4/EBI3/C4A/CD22/CD40/SLAMF7/ICOSLG/IL12A/IL10/XBP1/SYK/ITGAX/TNF/IFIT2
KEGG_LEISHMANIA_INFECTION	KEGG_LEISHMANIA_INFECTION	kegg leishmania infection	70	0.753013	2.51451	1e-10	3.50278e-09	2.56725e-09	2825	tags=50%, list=8%, signal=46%	CR1/IFNG/C3/HLA-DOB/HLA-DOA/FCGR2C/FCGR3A/IL12B/PRKCB/HLA-DQA1/ITGB2/HLA-DMB/HLA-DRA/TLR4/HLA-DQA2/NCF1/TGFB3/FCGR1A/PTPN6/TLR2/ITGAM/HLA-DPA1/HLA-DRB1/NCF2/HLA-DRB5/HLA-DQB1/HLA-DPB1/FCGR2A/JAK2/NCF4/HLA-DMA/ITGA4/IL12A/IL10/STAT1
REACTOME_FCGR_ACTIVATION	REACTOME_FCGR_ACTIVATION	reactome fcgr activation	69	0.928924	3.10515	1e-10	3.50278e-09	2.56725e-09	2240	tags=93%, list=6%, signal=87%	IGKV2D-30/IGKV1D-16/IGHV3-13/IGKV2-30/IGKV5-2/IGKV1-16/IGKV4-1/IGKV2-28/IGLV3-27/IGKV1-33/IGKV2D-40/IGKV1D-33/IGHV3-48/IGHV3-23/IGKV1-39/IGKV3D-20/IGHV3-11/IGLV1-47/IGLV2-23/IGHV2-70/IGHV1-69/CD3G/IGHV1-2/IGLV2-14/IGKV3-11/IGHV3-30/IGLV2-8/IGLV3-1/IGLV1-40/IGHV4-39/IGLV3-25/IGLV3-19/IGKV1-5/IGKV1-12/IGLV2-11/IGHV3-33/IGKV2D-28/IGKV3-15/IGLV3-21/IGKV3-20/IGLC3/IGKV1-17/IGLV1-44/IGHV1-46/IGLC2/IGHV…
REACTOME_SCAVENGING_OF_HEME_FROM_PLASMA	REACTOME_SCAVENGING_OF_HEME_FROM_PLASMA	reactome scavenging of heme from plasma	69	0.892838	2.98453	1e-10	3.50278e-09	2.56725e-09	2439	tags=88%, list=7%, signal=83%	IGKV2D-30/IGKV1D-16/IGHV3-13/IGKV2-30/IGKV5-2/IGKV1-16/JCHAIN/IGKV4-1/IGKV2-28/IGLV3-27/IGKV1-33/IGKV2D-40/IGKV1D-33/IGHV3-48/IGHV3-23/IGKV1-39/IGKV3D-20/IGHV3-11/IGLV1-47/IGLV2-23/IGHV2-70/IGHV1-69/IGHV1-2/IGLV2-14/IGKV3-11/IGHV3-30/IGLV2-8/IGLV3-1/IGLV1-40/IGHV4-39/IGLV3-25/IGLV3-19/IGKV1-5/IGKV1-12/IGLV2-11/IGHV3-33/IGKV2D-28/IGKV3-15/IGLV3-21/IGKV3-20/IGHA2/IGLC3/IGKV1-17/IGLV1-44/IGHV1-46/IG…
KEGG_COMPLEMENT_AND_COAGULATION_CASCADES	KEGG_COMPLEMENT_AND_COAGULATION_CASCADES	kegg complement and coagulation cascades	69	0.66064	2.20835	1.3191e-08	3.46539e-07	2.53985e-07	6518	tags=59%, list=18%, signal=49%	CR2/C7/CR1/C3/CFH/C6/CFI/C3AR1/SERPINA5/C4B/F13A1/C1QB/C5AR1/C1QC/C4BPB/F5/C1QA/C4A/C1S/SERPINA1/F9/F13B/SERPINE1/TFPI/PLAU/C1R/A2M/PLAUR/MBL2/CFB/C5/BDKRB2/C4BPA/F2R/SERPING1/SERPINF2/PROS1/BDKRB1/VWF/CD46/C2
WP_TH17_CELL_DIFFERENTIATION_PATHWAY	WP_TH17_CELL_DIFFERENTIATION_PATHWAY	wp th17 cell differentiation pathway	69	0.648448	2.16759	6.23564e-08	1.3795e-06	1.01106e-06	6379	tags=55%, list=17%, signal=46%	IL21/IL2/CD3G/IFNG/IL2RA/IL21R/LCK/CD247/CD3D/CD3E/TBX21/ZAP70/PRKCQ/IL23R/CD4/IL27/JAK2/IL22/HLA-DMA/IL27RA/FOXP3/STAT1/GATA3/LAT/AHR/RORC/RUNX1/HIF1A/SOCS3/RORA/ARNTL/IFNGR1/NFKBIA/IL4R/IL6/IL4/TGFB1/NFKB1
PID_MTOR_4PATHWAY	PID_MTOR_4PATHWAY	pid mtor 4pathway	69	-0.463906	-1.68525	0.0039401	0.0254793	0.0186743	5643	tags=23%, list=15%, signal=20%	SGK1/MAPK3/RPTOR/CCNE1/AKT1/POLDIP3/BNIP3/AKT1S1/MLST8/MAP2K2/EEF2/EIF4EBP1/HRAS/CDK2/PRR5/SFN
KEGG_VIRAL_MYOCARDITIS	KEGG_VIRAL_MYOCARDITIS	kegg viral myocarditis	68	0.619177	2.059	5.77487e-06	9.21785e-05	6.75594e-05	2836	tags=35%, list=8%, signal=33%	CD40LG/HLA-DOB/CD28/HLA-DOA/CD80/ITGAL/CD86/HLA-DQA1/ITGB2/HLA-DMB/PRF1/HLA-DRA/HLA-DQA2/RAC2/HLA-DPA1/HLA-DRB1/HLA-DRB5/HLA-DQB1/CD40/HLA-DPB1/HLA-DMA/MYH11/LAMA2/MYH6
REACTOME_DISEASES_ASSOCIATED_WITH_O_GLYCOSYLATION_OF_PROTEINS	REACTOME_DISEASES_ASSOCIATED_WITH_O_GLYCOSYLATION_OF_PROTEINS	reactome diseases associated with o glycosylation of proteins	68	0.559117	1.85927	0.000374058	0.00367292	0.00269195	5347	tags=41%, list=14%, signal=35%	ADAMTSL3/THSD7B/SBSPON/THBS1/ADAMTSL1/THSD7A/ADAMTS9/MUC7/THBS2/ADAMTS6/ADAMTS8/ADAMTS5/ADAMTS18/ADAMTS12/ADAMTS20/SPON1/MUC13/ADAMTS4/CFP/MUC5B/ADAMTS1/ADAMTS15/ADAMTSL2/THSD1/MUC3A/ADAMTS10/THSD4/MUC16
WP_MELANOMA	WP_MELANOMA	wp melanoma	68	-0.450024	-1.63835	0.00834181	0.045479	0.0333324	7977	tags=40%, list=22%, signal=31%	PIK3R2/GRIN2A/MDM2/AKT2/TP53/MITF/E2F3/CDH1/CDK4/BAK1/MAPK3/CCND1/CALML4/BAD/PIK3CD/AKT1/CDKN2A/BAX/PAK1/CDKN1A/MAP2K2/E2F1/HRAS/SHC2/KIT/CALML3/CALML5
REACTOME_ASSEMBLY_OF_THE_ORC_COMPLEX_AT_THE_ORIGIN_OF_REPLICATION	REACTOME_ASSEMBLY_OF_THE_ORC_COMPLEX_AT_THE_ORIGIN_OF_REPLICATION	reactome assembly of the orc complex at the origin of replication	68	-0.445964	-1.62357	0.0094067	0.0496039	0.0363557	11869	tags=51%, list=32%, signal=35%	ORC6/H4C8/H3C10/H2BC11/H2AC8/H4-16/H2BC1/H4C4/H2AC6/ORC1/H3C11/H4C5/H2BC5/H2AC7/H3C1/H4C1/H2BC21/H3C3/H3C4/H2BC13/H2BC17/H2BC3/H2AC14/H2AZ1/H4C3/H3C7/H2AX/H3C2/H2AC20/H4C9/H2BC12/H4C6/H4C11/H2AJ/H3C14
REACTOME_COLLAGEN_BIOSYNTHESIS_AND_MODIFYING_ENZYMES	REACTOME_COLLAGEN_BIOSYNTHESIS_AND_MODIFYING_ENZYMES	reactome collagen biosynthesis and modifying enzymes	67	0.562744	1.86373	0.000369044	0.00364992	0.00267509	5662	tags=48%, list=15%, signal=41%	COL8A1/TLL1/COL22A1/COL4A3/COL19A1/COL4A4/COL9A2/COL10A1/COL12A1/COL6A3/COL3A1/P4HA3/COL1A2/COL5A2/COL21A1/COL1A1/COL14A1/COL9A3/P3H2/COL8A2/PCOLCE/COL5A1/COL11A1/COL15A1/COL9A1/PLOD2/COL6A2/COL20A1/COL6A1/COL4A1/COL16A1/COL13A1
REACTOME_INHIBITION_OF_DNA_RECOMBINATION_AT_TELOMERE	REACTOME_INHIBITION_OF_DNA_RECOMBINATION_AT_TELOMERE	reactome inhibition of dna recombination at telomere	67	-0.452776	-1.64855	0.00697343	0.0397755	0.0291522	10786	tags=51%, list=29%, signal=36%	DAXX/H2BC11/H2AC8/H4-16/H2BC1/H4C4/H2AC6/POLR2H/H3-4/H4C5/H2BC5/H2AC7/H4C1/H2BC21/POLR2F/POLR2A/ACD/POLR2J/H2BC13/H2BC17/H2BC3/H2AC14/H2AZ1/H4C3/POLR2E/H2AX/H2AC20/H4C9/H2BC12/H4C6/H4C11/POLR2L/POLR2I/H2AJ
REACTOME_SIRT1_NEGATIVELY_REGULATES_RRNA_EXPRESSION	REACTOME_SIRT1_NEGATIVELY_REGULATES_RRNA_EXPRESSION	reactome sirt1 negatively regulates rrna expression	67	-0.444683	-1.61908	0.0087314	0.0467529	0.0342661	10717	tags=49%, list=29%, signal=35%	H2BC11/H2AC8/H4-16/H2BC1/H4C4/H2AC6/H3C11/H4C5/H2BC5/H2AC7/H3C1/H4C1/H2BC21/H3C3/H3C4/H2BC13/TAF1C/H2BC17/H2BC3/H2AC14/H2AZ1/H4C3/SUV39H1/H3C7/H2AX/H3C2/H2AC20/H4C9/H2BC12/H4C6/H4C11/H2AJ/H3C14
PID_INTEGRIN1_PATHWAY	PID_INTEGRIN1_PATHWAY	pid integrin1 pathway	66	0.665156	2.20251	9.10479e-08	1.9296e-06	1.41424e-06	5943	tags=65%, list=16%, signal=55%	ITGA8/COL4A3/VCAM1/ITGA10/COL4A4/THBS1/THBS2/F13A1/ITGA11/FBN1/ITGA1/COL6A3/COL3A1/COL1A2/JAM2/TGM2/CD14/SPP1/ITGA4/COL5A2/LAMA2/COL1A1/LAMA4/PLAU/NPNT/ITGA2/PLAUR/NID1/ITGAV/COL5A1/TGFBI/COL11A1/ITGB1/COL6A2/ITGA9/COL6A1/ITGA6/TNC/COL4A1/LAMC1/FN1/LAMB1/ITGA5
WP_SARSCOV2_INNATE_IMMUNITY_EVASION_AND_CELLSPECIFIC_IMMUNE_RESPONSE	WP_SARSCOV2_INNATE_IMMUNITY_EVASION_AND_CELLSPECIFIC_IMMUNE_RESPONSE	wp sarscov2 innate immunity evasion and cellspecific immune response	66	0.473211	1.56693	0.00862635	0.0463873	0.0339981	4486	tags=33%, list=12%, signal=29%	CXCL9/CXCL13/TLR7/CXCL10/CXCL11/CXCL12/HAVCR2/CCL5/CCL4/LAG3/CCL2/IL10/STAT1/CD160/DDX58/CASP8/TNF/IFIT2/TANK/IFNAR2/IFNB1/CCL3
PID_CD8_TCR_DOWNSTREAM_PATHWAY	PID_CD8_TCR_DOWNSTREAM_PATHWAY	pid cd8 tcr downstream pathway	65	0.663254	2.1943	1.42937e-07	2.96418e-06	2.1725e-06	4888	tags=42%, list=13%, signal=36%	IL2/CD3G/IFNG/IL2RA/CD8A/TNFRSF9/FASLG/CD247/CD8B/STAT4/PTPN7/CD3D/CD3E/IL2RB/PRKCB/PRF1/PRKCQ/IL2RG/TNFRSF4/NFATC2/GZMB/B2M/TNFRSF18/TNF/IFNAR2/PRKCA/EOMES
PID_TCR_PATHWAY	PID_TCR_PATHWAY	pid tcr pathway	64	0.736818	2.4259	1e-10	3.50278e-09	2.56725e-09	3551	tags=45%, list=10%, signal=41%	PTPRC/CD3G/RASGRP2/RASGRP1/CD28/ITK/FYB1/LCK/CD247/CD80/CARD11/VAV1/CD3D/CD86/SLA2/CD3E/PRKCB/HLA-DRA/ZAP70/RASSF5/PRKCQ/PTPN6/MAP4K1/WAS/CD4/LCP2/MAP3K8/GRAP2/LAT
PID_IL4_2PATHWAY	PID_IL4_2PATHWAY	pid il4 2pathway	64	0.648133	2.13391	5.07748e-07	9.60666e-06	7.0409e-06	3324	tags=41%, list=9%, signal=37%	FCER2/AICDA/IGHE/CD40LG/IGHG1/LTA/IL13RA2/PIGR/IGHG3/PTPN6/JAK3/IL2RG/ITGB3/DOK2/EGR2/COL1A2/JAK2/SELP/CCL11/CCL26/SPI1/IL10/COL1A1/ALOX15/PARP14/SOCS1
REACTOME_COLLAGEN_DEGRADATION	REACTOME_COLLAGEN_DEGRADATION	reactome collagen degradation	64	0.504405	1.6607	0.00567189	0.0341396	0.0250216	5662	tags=47%, list=15%, signal=40%	COL8A1/MMP9/COL4A3/COL19A1/PRSS2/COL4A4/MMP13/COL9A2/COL10A1/MMP12/COL12A1/COL6A3/COL3A1/COL1A2/COL5A2/MMP19/COL1A1/COL14A1/COL9A3/COL8A2/COL5A1/COL11A1/COL15A1/COL9A1/COL6A2/COL6A1/COL4A1/ADAM9/COL16A1/COL13A1
REACTOME_DNA_METHYLATION	REACTOME_DNA_METHYLATION	reactome dna methylation	64	-0.458777	-1.65208	0.00585764	0.0349243	0.0255967	11703	tags=55%, list=32%, signal=37%	H4C8/H3C10/DNMT3A/H2BC11/H2AC8/H4-16/H2BC1/H4C4/H2AC6/H3C11/H4C5/H2BC5/H2AC7/H3C1/H4C1/H2BC21/H3C3/H3C4/H2BC13/H2BC17/H2BC3/H2AC14/H2AZ1/DNMT3B/H4C3/H3C7/H2AX/H3C2/H2AC20/H4C9/H2BC12/H4C6/H4C11/H2AJ/H3C14
PID_BCR_5PATHWAY	PID_BCR_5PATHWAY	pid bcr 5pathway	63	0.64426	2.12357	4.13033e-07	8.07496e-06	5.91829e-06	5534	tags=38%, list=15%, signal=32%	CD19/PTPRC/DAPP1/CD79A/CD72/CARD11/BLNK/POU2F2/BTK/PTPN6/MAP4K1/FCGR2B/PLCG2/LYN/CD22/CD79B/SYK/DOK1/SH3BP5/PIK3CA/MALT1/IBTK/RASA1/NFKBIA
REACTOME_NCAM_SIGNALING_FOR_NEURITE_OUT_GROWTH	REACTOME_NCAM_SIGNALING_FOR_NEURITE_OUT_GROWTH	reactome ncam signaling for neurite out growth	63	0.497407	1.63952	0.00703547	0.0398792	0.0292282	6052	tags=38%, list=16%, signal=32%	ST8SIA4/COL4A3/CACNA1I/COL4A4/COL9A2/GDNF/GFRA1/COL6A3/COL3A1/COL5A2/GFRA2/COL9A3/NCAM1/COL5A1/COL9A1/PRNP/COL6A2/COL6A1/SPTA1/COL4A1/SPTB/CACNB4/FGFR1/NCAN
PID_IL12_2PATHWAY	PID_IL12_2PATHWAY	pid il12 2pathway	62	0.769853	2.53389	1e-10	3.50278e-09	2.56725e-09	3324	tags=52%, list=9%, signal=47%	IL2/CD3G/IFNG/IL2RA/CCR5/CD8A/FASLG/LCK/CD247/CD8B/GZMA/STAT4/CD3D/CD3E/IL12B/IL2RB/IL18RAP/TBX21/HLA-DRA/IL18R1/CCL4/IL18/IL2RG/CD4/JAK2/GZMB/IL12RB1/IL12A/STAT1/IL1R1/B2M/SOCS1
WP_TCELL_ANTIGEN_RECEPTOR_TCR_PATHWAY_DURING_STAPHYLOCOCCUS_AUREUS_INFECTION	WP_TCELL_ANTIGEN_RECEPTOR_TCR_PATHWAY_DURING_STAPHYLOCOCCUS_AUREUS_INFECTION	wp tcell antigen receptor tcr pathway during staphylococcus aureus infection	62	0.68461	2.25332	3.82809e-08	8.93929e-07	6.55177e-07	6379	tags=52%, list=17%, signal=43%	PTPRC/IL2/IFNG/CD40LG/CD28/CD8A/ITK/ICOS/LCK/CARD11/CD3D/PDCD1/ZAP70/PRKCQ/PTPN6/CTLA4/CD4/LCP2/NFATC2/IL10/MAP3K8/GRAP2/LAT/TNF/PIK3CA/MALT1/NFKBIA/PDK1/MAP3K14/NCK1/IL4/NFKB1
REACTOME_MITOCHONDRIAL_PROTEIN_IMPORT	REACTOME_MITOCHONDRIAL_PROTEIN_IMPORT	reactome mitochondrial protein import	62	-0.55952	-2.00108	6.92129e-05	0.000823372	0.000603465	9369	tags=56%, list=25%, signal=42%	ATP5F1A/CHCHD4/SLC25A13/TIMM23/CHCHD2/LDHD/PITRM1/GRPEL1/TOMM7/TOMM5/FXN/CS/TIMM44/TIMM17B/TIMM22/GFER/BCS1L/ACO2/VDAC1/COA4/TIMM10/CHCHD5/ATP5F1B/SLC25A6/PMPCA/IDH3G/ATP5MC1/NDUFB8/TOMM40/MTX1/CYC1/TIMM13/SAMM50/CHCHD10/TIMM50
REACTOME_CD22_MEDIATED_BCR_REGULATION	REACTOME_CD22_MEDIATED_BCR_REGULATION	reactome cd22 mediated bcr regulation	61	0.943797	3.10696	1e-10	3.50278e-09	2.56725e-09	2138	tags=100%, list=6%, signal=94%	IGKV2D-30/IGKV1D-16/IGHV3-13/IGKV2-30/IGKV5-2/IGKV1-16/IGKV4-1/IGKV2-28/IGLV3-27/IGKV1-33/IGKV2D-40/IGHD/IGKV1D-33/IGHV3-48/IGHV3-23/IGKV1-39/IGKV3D-20/IGHV3-11/IGLV1-47/IGLV2-23/IGHV2-70/IGHV1-69/IGHV1-2/IGLV2-14/IGKV3-11/IGHV3-30/IGLV2-8/IGLV3-1/IGLV1-40/IGHV4-39/IGLV3-25/IGLV3-19/IGKV1-5/IGKV1-12/CD79A/IGLV2-11/IGHV3-33/IGKV2D-28/IGKV3-15/IGLV3-21/IGKV3-20/IGLC3/IGKV1-17/IGLV1-44/IGHV1-46/IGLC…
WP_MODULATORS_OF_TCR_SIGNALING_AND_T_CELL_ACTIVATION	WP_MODULATORS_OF_TCR_SIGNALING_AND_T_CELL_ACTIVATION	wp modulators of tcr signaling and t cell activation	61	0.680987	2.24179	2.4385e-08	6.01341e-07	4.40734e-07	5044	tags=48%, list=14%, signal=41%	SH2D1A/RHOH/CD3G/CD28/CD8A/ITK/UBASH3A/LCK/CD247/CARD11/VAV1/CD3D/CD5/CD3E/ZAP70/PRKCQ/PTPN6/MAP4K1/LCP2/MAP3K8/GRAP2/SOCS1/LAT/DGKA/SH2B3/RASA2/CBLB/MALT1/REL
REACTOME_ASSEMBLY_OF_COLLAGEN_FIBRILS_AND_OTHER_MULTIMERIC_STRUCTURES	REACTOME_ASSEMBLY_OF_COLLAGEN_FIBRILS_AND_OTHER_MULTIMERIC_STRUCTURES	reactome assembly of collagen fibrils and other multimeric structures	61	0.551458	1.81539	0.000591424	0.00548372	0.00401912	5149	tags=51%, list=14%, signal=44%	COL8A1/TLL1/MMP9/COL4A3/COL4A4/MMP13/LOXL3/COL9A2/CTSS/COL10A1/COL12A1/COL6A3/COL3A1/COL1A2/LOXL4/COL5A2/COL1A1/COL14A1/COL9A3/PXDN/LOX/COL8A2/PCOLCE/COL5A1/COL11A1/COL15A1/COL9A1/COL6A2/COL6A1/ITGA6/LOXL2
WP_TYROBP_CAUSAL_NETWORK_IN_MICROGLIA	WP_TYROBP_CAUSAL_NETWORK_IN_MICROGLIA	wp tyrobp causal network in microglia	60	0.748411	2.43975	1e-10	3.50278e-09	2.56725e-09	3901	tags=53%, list=11%, signal=48%	GAPT/SAMSN1/C3/CD84/BIN2/PLEK/NCKAP1L/APBB1IP/IGSF6/IL10RA/ITGB2/LOXL3/DPYD/CD37/HCLS1/GIMAP2/ITGAM/IL18/C1QC/CD4/NCF2/SLC7A7/RNASE6/TNFRSF1B/RBM47/SPP1/TYROBP/ADAP2/KCNE3/CXCL16/ITGAX/SH2B3
REACTOME_ACTIVATION_OF_THE_MRNA_UPON_BINDING_OF_THE_CAP_BINDING_COMPLEX_AND_EIFS_AND_SUBSEQUENT_BINDING_TO_43S	REACTOME_ACTIVATION_OF_THE_MRNA_UPON_BINDING_OF_THE_CAP_BINDING_COMPLEX_AND_EIFS_AND_SUBSEQUENT_BINDING_TO_43S	reactome activation of the mrna upon binding of the cap binding complex and eifs and subsequent binding to 43s	60	-0.617409	-2.20254	1.937e-06	3.27861e-05	2.40295e-05	9529	tags=70%, list=26%, signal=52%	RPS27A/EIF3L/EIF3C/RPS7/RPS6/EIF3D/RPS4Y1/RPS8/RPS24/RPS29/EIF3I/PABPC1/RPS15A/RPS27/RPS21/RPS23/EIF4G1/RPS13/EIF3F/RPS17/RPS10/EIF3B/RPS11/RPSA/RPS12/EIF3G/FAU/RPS20/RPS14/RPS4X/RPS26/EIF3K/RPS9/RPS16/RPS18/RPS5/EIF4EBP1/RPS28/RPS19/RPS3/RPS2/RPS15
PID_FCER1_PATHWAY	PID_FCER1_PATHWAY	pid fcer1 pathway	60	0.609442	1.98673	1.80211e-05	0.000258235	0.000189265	4912	tags=38%, list=13%, signal=33%	IGHE/ITK/VAV1/PRKCB/HCLS1/BTK/LAT2/FCGR2B/S1PR1/LYN/FCER1G/LCP2/NFATC2/DUSP1/WIPF1/LAT/SYK/FCER1A/MS4A2/PTPN13/DOK1/CBLB/PIK3CA
WP_DEVELOPMENT_OF_URETERIC_COLLECTION_SYSTEM	WP_DEVELOPMENT_OF_URETERIC_COLLECTION_SYSTEM	wp development of ureteric collection system	60	0.54512	1.77704	0.000812106	0.00721173	0.00528561	5732	tags=43%, list=15%, signal=37%	FST/ITGA8/BMPER/BMP5/GDNF/FREM2/GFRA1/FREM1/WT1/HOXD11/ANOS1/SALL1/BMP2/EYA1/FAT4/GLI2/SLIT2/GATA3/SIX1/ITGB1/CRIM1/SPRY1/MYCN/RARB/SHH/FRAS1
REACTOME_RRNA_MODIFICATION_IN_THE_NUCLEUS_AND_CYTOSOL	REACTOME_RRNA_MODIFICATION_IN_THE_NUCLEUS_AND_CYTOSOL	reactome rrna modification in the nucleus and cytosol	59	-0.54842	-1.9474	0.000181731	0.00195866	0.00143554	9448	tags=51%, list=26%, signal=38%	NOP10/PWP2/EMG1/WDR46/RRP36/RPS7/RPS6/NAT10/NOL6/UTP4/PDCD11/NOP56/GAR1/TRMT112/DHX37/NOP2/IMP4/RPS14/IMP3/SNU13/DDX49/TSR3/NHP2/RPS9/RRP7A/RRP9/FBL/TBL3/NOC4L/RPS2
REACTOME_NON_INTEGRIN_MEMBRANE_ECM_INTERACTIONS	REACTOME_NON_INTEGRIN_MEMBRANE_ECM_INTERACTIONS	reactome non integrin membrane ecm interactions	59	0.571776	1.85876	0.000224625	0.00239031	0.0017519	6629	tags=53%, list=18%, signal=43%	NRXN1/COL4A3/COL4A4/THBS1/FGF2/COL10A1/ITGB3/COL3A1/COL1A2/NTN4/COL5A2/SDC2/LAMA2/COL1A1/LAMA4/ITGA2/PDGFA/ITGAV/COL5A1/COL11A1/ITGB1/PRKCA/ITGA6/TNC/COL4A1/LAMC1/FN1/LAMB1/TGFB1/PDGFB/DMD
WP_TGFBETA_RECEPTOR_SIGNALING_IN_SKELETAL_DYSPLASIAS	WP_TGFBETA_RECEPTOR_SIGNALING_IN_SKELETAL_DYSPLASIAS	wp tgfbeta receptor signaling in skeletal dysplasias	59	0.560725	1.82283	0.000357832	0.00358116	0.0026247	6379	tags=41%, list=17%, signal=34%	IFNG/FST/THBS1/INHBA/FBN1/WNT1/LIF/SERPINE1/SPP1/STAT1/LEFTY2/TNF/SKIL/TGFBR2/ADAMTSL2/SMAD9/LTBP1/LTBP3/ADAMTS10/RUNX2/EGF/SMAD7/TGFB1/NFKB1
WP_COMPLEMENT_AND_COAGULATION_CASCADES	WP_COMPLEMENT_AND_COAGULATION_CASCADES	wp complement and coagulation cascades	58	0.655043	2.11616	9.6449e-07	1.74996e-05	1.28258e-05	3795	tags=45%, list=10%, signal=40%	CR2/C7/CR1/C3/CFH/C6/CFI/CLU/C3AR1/SERPINA5/C4B/C1QB/C5AR1/C1QC/F5/C1QA/C1S/SERPINA1/F9/F13B/SERPINE1/TFPI/PLAU/C1R/PLAUR/CFB
REACTOME_SIGNALING_BY_PDGF	REACTOME_SIGNALING_BY_PDGF	reactome signaling by pdgf	58	0.540826	1.74718	0.00136299	0.0107086	0.00784856	5494	tags=41%, list=15%, signal=35%	THBS4/COL4A3/COL4A4/THBS1/COL9A2/PDGFRA/THBS2/COL6A3/COL3A1/SPP1/COL5A2/STAT1/PDGFC/COL9A3/PDGFA/PDGFRB/COL5A1/COL9A1/COL6A2/PIK3CA/COL6A1/COL4A1/PDGFD/RASA1
KEGG_ARACHIDONIC_ACID_METABOLISM	KEGG_ARACHIDONIC_ACID_METABOLISM	kegg arachidonic acid metabolism	58	-0.466283	-1.65105	0.00698673	0.0397755	0.0291522	1444	tags=17%, list=4%, signal=17%	CYP2C19/CYP4F2/CYP4F3/CYP2C18/GPX2/PLA2G2F/GGT6/PLA2G3/PLA2G4E/ALOX12B
PID_SHP2_PATHWAY	PID_SHP2_PATHWAY	pid shp2 pathway	57	0.555542	1.78899	0.000818095	0.00723942	0.00530591	5811	tags=39%, list=16%, signal=33%	IL2/IFNG/IL2RA/LCK/IL2RB/ANGPT1/JAK3/TEK/IL2RG/NTRK2/NTRK3/JAK2/BDNF/SDC2/STAT1/KDR/IL6ST/PDGFRB/PIK3CA/IFNGR1/EGF/IL6
REACTOME_CHEMOKINE_RECEPTORS_BIND_CHEMOKINES	REACTOME_CHEMOKINE_RECEPTORS_BIND_CHEMOKINES	reactome chemokine receptors bind chemokines	56	0.713682	2.29382	1.23127e-09	3.61076e-08	2.64639e-08	4084	tags=68%, list=11%, signal=60%	CCR9/CCR6/CCL21/CXCR5/CXCL9/CCR8/CXCL13/CCR2/CCR4/CCR5/CCR7/CXCR6/CXCL10/CXCL11/XCL2/XCR1/CCL25/CCL19/CXCL12/CX3CR1/CXCR4/CCL5/CCL4/CCRL2/CXCR3/CCL2/CCR1/XCL1/CCR3/CCL11/CCL1/CCL16/CCL7/CCL13/ACKR3/CXCL16/CCL22/CCL3L3
PID_TXA2PATHWAY	PID_TXA2PATHWAY	pid txa2pathway	56	0.677624	2.17793	8.88946e-08	1.89993e-06	1.3925e-06	5953	tags=45%, list=16%, signal=38%	BLK/PIK3CG/LCK/VCAM1/PTGDR/GNA14/PRKCB/PRKCQ/HCK/LYN/PIK3R5/FGR/SELE/TGM2/PIK3R6/PTGIR/SYK/PRKCH/PRKCA/PLCB2/ICAM1/EGF/GNG2/ROCK1/ARRB2
WP_MIRNAS_INVOLVEMENT_IN_THE_IMMUNE_RESPONSE_IN_SEPSIS	WP_MIRNAS_INVOLVEMENT_IN_THE_IMMUNE_RESPONSE_IN_SEPSIS	wp mirnas involvement in the immune response in sepsis	56	0.566664	1.8213	0.000446745	0.004284	0.00313982	7336	tags=43%, list=20%, signal=34%	TLR8/TLR7/MIR155HG/VCAM1/TLR4/CCL4/MIR223HG/GZMB/IRF1/IL10/MIR145/IRF5/MIR125B1/TNF/CCL3/REL/ICAM1/TAB2/NFKBIA/IL6/NFKB1/MAP3K7/RELB/IRAK4
REACTOME_INTERLEUKIN_12_FAMILY_SIGNALING	REACTOME_INTERLEUKIN_12_FAMILY_SIGNALING	reactome interleukin 12 family signaling	56	0.539852	1.73512	0.0017504	0.0130994	0.0096008	3891	tags=27%, list=11%, signal=24%	IFNG/STAT4/IL12B/LCP1/IL23R/EBI3/IL27/JAK2/IL12RB1/IL27RA/IL12A/IL10/STAT1/SOD2/IL6ST
PID_IL2_1PATHWAY	PID_IL2_1PATHWAY	pid il2 1pathway	55	0.547444	1.75207	0.00167639	0.0126205	0.00924979	5551	tags=33%, list=15%, signal=28%	IL2/IKZF3/IFNG/IL2RA/LCK/IL2RB/PRKCB/JAK3/IL2RG/DOK2/PTK2B/STAT1/SOCS1/SYK/SOCS3/PIK3CA/RASA1/STAM2
WP_TGFBETA_RECEPTOR_SIGNALING	WP_TGFBETA_RECEPTOR_SIGNALING	wp tgfbeta receptor signaling	55	0.533415	1.70717	0.00287628	0.0198739	0.014566	7950	tags=44%, list=21%, signal=34%	IFNG/FST/THBS1/INHBA/WNT1/LIF/SERPINE1/SPP1/STAT1/LEFTY2/TNF/SKIL/TGFBR2/SMAD9/LTBP1/RUNX2/EGF/SMAD7/TGFB1/NFKB1/SMAD1/JAK1/TGFBR3/STAT3
PID_TAP63_PATHWAY	PID_TAP63_PATHWAY	pid tap63 pathway	54	-0.529794	-1.84008	0.00118543	0.00967527	0.00709119	4189	tags=30%, list=11%, signal=26%	CDKN2A/PLK1/BAX/CDKN1A/NQO1/FDXR/GDF15/BBC3/PERP/CABLES1/TP63/GPX2/S100A2/SERPINB5/CLCA2/EVPL
PID_CD8_TCR_PATHWAY	PID_CD8_TCR_PATHWAY	pid cd8 tcr pathway	53	0.758585	2.40246	1e-10	3.50278e-09	2.56725e-09	3551	tags=49%, list=10%, signal=44%	PTPRC/CD3G/RASGRP2/RASGRP1/CD28/CD8A/LCK/CD247/CD8B/CD80/CARD11/VAV1/CD3D/CD86/CD3E/PRKCB/PRF1/ZAP70/RASSF5/PRKCQ/PTPN6/LCP2/MAP3K8/GRAP2/B2M/LAT
REACTOME_FORMATION_OF_TC_NER_PRE_INCISION_COMPLEX	REACTOME_FORMATION_OF_TC_NER_PRE_INCISION_COMPLEX	reactome formation of tc ner pre incision complex	53	-0.480735	-1.67546	0.00796752	0.0438833	0.0321629	9893	tags=38%, list=27%, signal=28%	COPS7A/RPS27A/POLR2H/GTF2H4/GTF2H5/RBX1/COPS6/POLR2F/POLR2A/PRPF19/POLR2J/DDB1/UBB/XAB2/GPS1/ERCC2/POLR2E/UBA52/POLR2L/POLR2I
WP_OXIDATIVE_PHOSPHORYLATION	WP_OXIDATIVE_PHOSPHORYLATION	wp oxidative phosphorylation	52	-0.654667	-2.28203	5.36761e-07	9.95375e-06	7.29529e-06	6566	tags=63%, list=18%, signal=52%	NDUFA9/ATP5PO/NDUFA6/ATP5MC3/NDUFB1/ATP5MF/NDUFS3/ATP5PD/NDUFS2/NDUFA7/NDUFB4/ATP5F1B/NDUFA2/NDUFV3/NDUFS5/ATP6AP1/NDUFB10/NDUFB9/ATP5MC1/NDUFA8/NDUFA11/NDUFB8/ATP5ME/ATP5MC2/NDUFS6/NDUFV1/NDUFA3/NDUFB7/NDUFS7/NDUFC2/NDUFS8/ATP5F1D/NDUFA4L2
PID_PTP1B_PATHWAY	PID_PTP1B_PATHWAY	pid ptp1b pathway	52	0.566637	1.78831	0.00105945	0.00887684	0.006506	5465	tags=40%, list=15%, signal=34%	BLK/LCK/CSF1R/ITGB3/HCK/LYN/FCGR2A/JAK2/FGR/CDH2/LEPR/PRLR/LAT/CSF1/PDGFRB/NOX4/DOK1/SOCS3/INS/PIK3CA/EGF
WP_NETRINUNC5B_SIGNALING_PATHWAY	WP_NETRINUNC5B_SIGNALING_PATHWAY	wp netrinunc5b signaling pathway	52	0.527971	1.66628	0.00517485	0.0317623	0.0232792	6334	tags=40%, list=17%, signal=34%	DCSTAMP/VCAM1/INPP5D/CCN2/CCL2/AGAP2/SELE/PTK2B/NTN4/IL10/COL1A1/KDR/TNF/RGMA/PRKCA/PIK3CA/ICAM1/CDH5/UNC5B/ALPL/CASP3
REACTOME_SARS_COV_2_MODULATES_HOST_TRANSLATION_MACHINERY	REACTOME_SARS_COV_2_MODULATES_HOST_TRANSLATION_MACHINERY	reactome sars cov 2 modulates host translation machinery	51	-0.643161	-2.21611	2.95604e-06	4.80977e-05	3.52517e-05	8707	tags=73%, list=24%, signal=56%	RPS7/RPS6/RPS4Y1/RPS8/RPS24/RPS29/GEMIN7/RPS15A/RPS27/RPS21/SNRPD1/RPS23/RPS13/RPS17/RPS10/GEMIN4/RPS11/RPSA/SNRPF/RPS12/SNRPE/FAU/RPS20/RPS14/SNRPD2/RPS4X/RPS26/RPS9/RPS16/SNRPB/RPS18/RPS5/RPS28/RPS19/RPS3/RPS2/RPS15
REACTOME_COMPLEX_I_BIOGENESIS	REACTOME_COMPLEX_I_BIOGENESIS	reactome complex i biogenesis	51	-0.630084	-2.17105	6.04284e-06	9.52502e-05	6.98107e-05	6566	tags=51%, list=18%, signal=42%	NDUFA9/NDUFA6/NDUFB1/NDUFS3/NDUFS2/NDUFA7/ECSIT/NDUFA1/NDUFB4/NDUFA2/NDUFV3/NDUFS5/NDUFB11/NDUFB10/NDUFB9/NDUFA8/NDUFA11/NDUFB8/NDUFAF3/NDUFS6/NDUFV1/NDUFA3/NDUFB7/NDUFS7/NDUFC2/NDUFS8
REACTOME_GAP_JUNCTION_TRAFFICKING_AND_REGULATION	REACTOME_GAP_JUNCTION_TRAFFICKING_AND_REGULATION	reactome gap junction trafficking and regulation	51	-0.530901	-1.8293	0.00128502	0.0102557	0.00751663	4993	tags=35%, list=13%, signal=31%	GJD4/TUBB1/GJA3/TUBB6/TUBA4A/ACTG1/TUBA1C/TUBB3/CLTB/TUBB2A/TUBB4B/TUBA8/GJB2/GJB6/TUBB4A/GJB3/GJB4/GJB5
REACTOME_EXTENSION_OF_TELOMERES	REACTOME_EXTENSION_OF_TELOMERES	reactome extension of telomeres	51	-0.498087	-1.71624	0.00421257	0.0269647	0.019763	7991	tags=33%, list=22%, signal=26%	POLA2/RFC2/CHTF8/RUVBL1/ANKRD28/GAR1/FEN1/ACD/POLD1/LIG1/WRAP53/NHP2/CHTF18/POLD2/CDK2/TERT/RUVBL2
KEGG_AUTOIMMUNE_THYROID_DISEASE	KEGG_AUTOIMMUNE_THYROID_DISEASE	kegg autoimmune thyroid disease	50	0.769301	2.40761	1e-10	3.50278e-09	2.56725e-09	2816	tags=50%, list=8%, signal=46%	IL2/CD40LG/HLA-DOB/CD28/HLA-DOA/FASLG/CD80/CD86/HLA-DQA1/HLA-DMB/PRF1/HLA-DRA/HLA-DQA2/TSHR/CTLA4/HLA-DPA1/HLA-DRB1/HLA-DRB5/HLA-DQB1/CD40/HLA-DPB1/GZMB/HLA-DMA/FAS/IL10
WP_MITOCHONDRIAL_COMPLEX_I_ASSEMBLY_MODEL_OXPHOS_SYSTEM	WP_MITOCHONDRIAL_COMPLEX_I_ASSEMBLY_MODEL_OXPHOS_SYSTEM	wp mitochondrial complex i assembly model oxphos system	50	-0.603959	-2.0853	4.44155e-05	0.00056008	0.000410493	5896	tags=46%, list=16%, signal=39%	NDUFA6/NDUFB1/NDUFS3/NDUFS2/NDUFA7/DMAC2/ECSIT/NDUFA1/NDUFB4/NDUFA2/NDUFV3/NDUFS5/NDUFB11/NDUFB10/NDUFB9/NDUFA8/NDUFB8/NDUFAF3/NDUFS6/NDUFV1/NDUFA3/NDUFB7/NDUFC2
REACTOME_MRNA_SPLICING_MINOR_PATHWAY	REACTOME_MRNA_SPLICING_MINOR_PATHWAY	reactome mrna splicing minor pathway	50	-0.513728	-1.77376	0.00367996	0.0241689	0.0177138	6381	tags=38%, list=17%, signal=31%	SNRPD1/POLR2F/POLR2A/GTF2F1/SNRPF/POLR2J/SNRNP25/SNRPE/SF3B5/ZMAT5/SNRNP35/SNRPD2/PRPF6/TXNL4A/POLR2E/SNRPB/SF3B4/POLR2L/POLR2I
PID_ARF6_TRAFFICKING_PATHWAY	PID_ARF6_TRAFFICKING_PATHWAY	pid arf6 trafficking pathway	49	0.558747	1.73364	0.00247835	0.0176067	0.0129043	5985	tags=39%, list=16%, signal=33%	IL2RA/ITGA8/ITGA10/ACAP1/TSHR/CPE/ITGA11/ITGA1/AGTR1/ITGA4/ITGA2/ITGAV/ITGB1/INS/ITGA9/ITGA6/BIN1/ITGA5/EXOC6
WP_IL3_SIGNALING_PATHWAY	WP_IL3_SIGNALING_PATHWAY	wp il3 signaling pathway	49	0.556753	1.72745	0.00259036	0.0182149	0.01335	4306	tags=29%, list=12%, signal=25%	CD69/CSF2RB/VAV1/INPP5D/CD86/PTPN6/IL5RA/HCK/CCR3/LYN/JAK2/SYK/IL3RA/ENPP3
KEGG_GLUTATHIONE_METABOLISM	KEGG_GLUTATHIONE_METABOLISM	kegg glutathione metabolism	49	-0.506954	-1.75077	0.00372282	0.0243869	0.0178736	4500	tags=39%, list=12%, signal=34%	GSS/GPX3/G6PD/MGST1/GSTA2/GPX4/GSTA4/GPX5/GSTO1/SRM/GGT1/GSTZ1/MGST3/GSTM4/GSTO2/GSTP1/GSTA3/GPX2/GGT6
PID_PI3KCI_PATHWAY	PID_PI3KCI_PATHWAY	pid pi3kci pathway	48	0.658224	2.035	2.00937e-05	0.000282852	0.000207307	4102	tags=35%, list=11%, signal=32%	BLK/PIK3CG/DAPP1/ITK/LCK/BLNK/BTK/ZAP70/HCK/PLCG2/LYN/PIK3R5/FGR/PIK3R6/LAT/SYK/RAP1A
REACTOME_INTERLEUKIN_3_INTERLEUKIN_5_AND_GM_CSF_SIGNALING	REACTOME_INTERLEUKIN_3_INTERLEUKIN_5_AND_GM_CSF_SIGNALING	reactome interleukin 3 interleukin 5 and gm csf signaling	48	0.645044	1.99425	4.6323e-05	0.00057835	0.000423883	4016	tags=35%, list=11%, signal=32%	IL2/CSF2RB/IL2RA/VAV1/INPP5D/IL2RB/BLNK/PTPN6/IL5RA/JAK3/IL2RG/HCK/LYN/JAK2/CSF2RA/SYK/IL3RA
WP_PLURIPOTENT_STEM_CELL_DIFFERENTIATION_PATHWAY	WP_PLURIPOTENT_STEM_CELL_DIFFERENTIATION_PATHWAY	wp pluripotent stem cell differentiation pathway	48	0.538428	1.66463	0.00838956	0.0456001	0.0334212	6427	tags=58%, list=17%, signal=48%	FGF10/TNFSF11/FST/TF/HGF/CSF1R/FGF2/TGFB3/INHBA/WNT1/WNT2/GDF5/FLT3LG/FGF1/ALK/TPO/CSF1/PDGFA/NT5E/INS/EGF/SHH/IGF1/WNT2B/IL6/TGFB1/KITLG/PDGFB
PID_DELTA_NP63_PATHWAY	PID_DELTA_NP63_PATHWAY	pid delta np63 pathway	47	-0.536745	-1.84495	0.00153677	0.0117721	0.00862799	4252	tags=30%, list=11%, signal=26%	FASN/CDKN2A/TCF7L1/ADRM1/RACK1/DLX5/RAB38/DLX6/PERP/TP63/GPX2/KRT5/SFN/KRT14
REACTOME_RNA_POLYMERASE_I_TRANSCRIPTION_INITIATION	REACTOME_RNA_POLYMERASE_I_TRANSCRIPTION_INITIATION	reactome rna polymerase i transcription initiation	47	-0.508598	-1.7482	0.00409187	0.0263257	0.0192946	9270	tags=47%, list=25%, signal=35%	GATAD2B/POLR1E/POLR2H/GTF2H4/GTF2H5/KAT2A/CHD3/POLR1A/MTA1/POLR2F/POLR1D/TAF1C/CHD4/EHMT2/POLR1G/POLR1H/GATAD2A/MBD3/POLR1C/ERCC2/POLR2E/POLR2L
SIG_BCR_SIGNALING_PATHWAY	SIG_BCR_SIGNALING_PATHWAY	sig bcr signaling pathway	46	0.628265	1.92363	5.90259e-05	0.000718793	0.000526817	3574	tags=30%, list=10%, signal=28%	CR2/CD19/PTPRC/VAV1/INPP5D/BLNK/BTK/MAP4K1/PLCG2/LYN/CD22/NFATC2/ITPR1/SYK
PID_SYNDECAN_1_PATHWAY	PID_SYNDECAN_1_PATHWAY	pid syndecan 1 pathway	46	0.553627	1.6951	0.00320936	0.0215995	0.0158307	5662	tags=57%, list=15%, signal=48%	COL8A1/MMP9/COL4A3/COL4A4/HGF/COL9A2/CCL5/COL10A1/COL12A1/COL6A3/COL3A1/COL1A2/COL5A2/COL1A1/COL14A1/COL9A3/COL8A2/COL5A1/COL11A1/COL15A1/COL9A1/COL6A2/COL6A1/COL4A1/COL16A1/COL13A1
KEGG_INTESTINAL_IMMUNE_NETWORK_FOR_IGA_PRODUCTION	KEGG_INTESTINAL_IMMUNE_NETWORK_FOR_IGA_PRODUCTION	kegg intestinal immune network for iga production	45	0.879623	2.68574	1e-10	3.50278e-09	2.56725e-09	2816	tags=78%, list=8%, signal=72%	AICDA/CCR9/TNFRSF17/IL2/TNFRSF13B/CD40LG/HLA-DOB/CD28/ICOS/HLA-DOA/CD80/CCL25/TNFSF13B/CXCL12/TNFRSF13C/CD86/HLA-DQA1/HLA-DMB/IL15/HLA-DRA/CXCR4/HLA-DQA2/PIGR/IL15RA/ITGB7/HLA-DPA1/HLA-DRB1/HLA-DRB5/HLA-DQB1/CD40/HLA-DPB1/HLA-DMA/ITGA4/ICOSLG/IL10
REACTOME_INTERLEUKIN_10_SIGNALING	REACTOME_INTERLEUKIN_10_SIGNALING	reactome interleukin 10 signaling	45	0.690681	2.10885	9.60778e-07	1.74996e-05	1.28258e-05	5298	tags=62%, list=14%, signal=53%	FCER2/CCR2/CCR5/CXCL10/CD80/IL10RA/CCL19/CD86/IL12B/CCL5/CCL4/IL18/PTAFR/CCL2/CCR1/LIF/TNFRSF1B/FPR1/IL12A/IL10/IL1R1/CSF1/TNF/CCL22/CCL3L3/CCL3/TIMP1/ICAM1
PID_NFAT_TFPATHWAY	PID_NFAT_TFPATHWAY	pid nfat tfpathway	45	0.651191	1.98828	2.03711e-05	0.000282852	0.000207307	6334	tags=56%, list=17%, signal=46%	IL2/IFNG/IKZF1/CD40LG/IL2RA/FASLG/TBX21/RNF128/GBP3/PRKCQ/CTLA4/EGR2/NFATC2/FOXP3/GATA3/PPARG/DGKA/TNF/BATF3/CBLB/EGR3/NFATC3/PTGS2/IL4/CASP3
REACTOME_INTERLEUKIN_2_FAMILY_SIGNALING	REACTOME_INTERLEUKIN_2_FAMILY_SIGNALING	reactome interleukin 2 family signaling	44	0.761136	2.31676	1.46445e-09	4.19697e-08	3.07604e-08	4016	tags=55%, list=11%, signal=49%	IL21/IL2/CSF2RB/IL2RA/IL21R/LCK/STAT4/INPP5D/IL2RB/HAVCR2/IL15/IL15RA/PTPN6/IL5RA/JAK3/IL2RG/IL9R/JAK2/PTK2B/CSF2RA/STAT1/LGALS9/SYK/IL3RA
REACTOME_ELASTIC_FIBRE_FORMATION	REACTOME_ELASTIC_FIBRE_FORMATION	reactome elastic fibre formation	44	0.684149	2.08243	2.95334e-06	4.80977e-05	3.52517e-05	6270	tags=68%, list=17%, signal=57%	ITGA8/EFEMP1/MFAP5/LOXL3/TGFB3/BMP10/ITGB8/FBN1/ITGB3/GDF5/EMILIN1/LTBP2/LOXL4/ELN/MFAP4/BMP2/LOX/ITGAV/ITGB1/LTBP1/EMILIN3/FBLN2/LTBP3/LOXL2/FBN2/FN1/EFEMP2/ITGA5/MFAP3/TGFB1
BIOCARTA_TCR_PATHWAY	BIOCARTA_TCR_PATHWAY	biocarta tcr pathway	44	0.627916	1.91127	0.000157947	0.00172443	0.00126386	6703	tags=43%, list=18%, signal=35%	PIK3CG/CD3G/LCK/CD247/VAV1/PTPN7/CD3D/CD3E/PRKCB/ZAP70/NFATC2/LAT/PRKCA/PIK3CA/RASA1/NFKBIA/NFATC3/NFKB1/PPP3CA
NABA_COLLAGENS	NABA_COLLAGENS	naba collagens	44	0.589287	1.79369	0.00102733	0.00873948	0.00640533	5662	tags=61%, list=15%, signal=52%	COL8A1/COL22A1/COL4A3/COL19A1/COL4A4/COL9A2/COL10A1/COL12A1/COL6A3/COL3A1/COL1A2/COL5A2/COL21A1/COL1A1/COL14A1/COL9A3/COL8A2/COL5A1/COL11A1/COL15A1/COL9A1/COL6A2/COL20A1/COL6A1/COL4A1/COL16A1/COL13A1
REACTOME_COLLAGEN_CHAIN_TRIMERIZATION	REACTOME_COLLAGEN_CHAIN_TRIMERIZATION	reactome collagen chain trimerization	44	0.589287	1.79369	0.00102733	0.00873948	0.00640533	5662	tags=61%, list=15%, signal=52%	COL8A1/COL22A1/COL4A3/COL19A1/COL4A4/COL9A2/COL10A1/COL12A1/COL6A3/COL3A1/COL1A2/COL5A2/COL21A1/COL1A1/COL14A1/COL9A3/COL8A2/COL5A1/COL11A1/COL15A1/COL9A1/COL6A2/COL20A1/COL6A1/COL4A1/COL16A1/COL13A1
WP_INFLAMMATORY_BOWEL_DISEASE_SIGNALING	WP_INFLAMMATORY_BOWEL_DISEASE_SIGNALING	wp inflammatory bowel disease signaling	43	0.740388	2.23683	2.8625e-08	6.8106e-07	4.99161e-07	6379	tags=72%, list=17%, signal=60%	IL21/IL2/IFNG/IL21R/STAT4/IL18RAP/TBX21/TLR4/TLR2/IL18/IL23R/IL2RG/IL22/IL12RB1/HLA-DMA/FOXP3/TLR5/IL12A/IL10/STAT1/NOD2/GATA3/RORC/TNF/RORA/IFNGR1/IL4R/IL6/IL4/TGFB1/NFKB1
PID_INTEGRIN3_PATHWAY	PID_INTEGRIN3_PATHWAY	pid integrin3 pathway	43	0.662673	2.00204	3.07921e-05	0.000404467	0.000296441	6427	tags=65%, list=17%, signal=54%	COL4A3/EDIL3/COL4A4/THBS1/FBN1/ITGB3/COL1A2/CCN1/SPP1/PECAM1/COL1A1/LAMA4/IBSP/PLAU/PLAUR/KDR/ITGAV/PDGFRB/TGFBI/THY1/TGFBR2/TNC/COL4A1/LAMC1/FN1/LAMB1/CD47/PDGFB
WP_FIBRIN_COMPLEMENT_RECEPTOR_3_SIGNALING_PATHWAY	WP_FIBRIN_COMPLEMENT_RECEPTOR_3_SIGNALING_PATHWAY	wp fibrin complement receptor 3 signaling pathway	43	0.589477	1.78091	0.00154036	0.0117721	0.00862799	5044	tags=47%, list=14%, signal=40%	CXCL10/IL12B/ITGB2/TLR4/RASSF5/ITGAM/CCL2/IRAK2/CD14/LBP/TYROBP/SYK/TLR3/TNF/IFNB1/CBLB/LY96/PIK3CA/TICAM2/REL
WP_NEURAL_CREST_CELL_MIGRATION_IN_CANCER	WP_NEURAL_CREST_CELL_MIGRATION_IN_CANCER	wp neural crest cell migration in cancer	43	0.569167	1.71955	0.00321167	0.0215995	0.0158307	2986	tags=28%, list=8%, signal=26%	PIK3CG/MMP9/CDH11/NGFR/NGEF/F2RL2/NTRK2/PIK3R5/BDNF/PAK3/PIK3R6/EPHB2
REACTOME_NCAM1_INTERACTIONS	REACTOME_NCAM1_INTERACTIONS	reactome ncam1 interactions	42	0.58469	1.76307	0.00216362	0.0157252	0.0115253	6052	tags=50%, list=16%, signal=42%	ST8SIA4/COL4A3/CACNA1I/COL4A4/COL9A2/GDNF/GFRA1/COL6A3/COL3A1/COL5A2/GFRA2/COL9A3/NCAM1/COL5A1/COL9A1/PRNP/COL6A2/COL6A1/COL4A1/CACNB4/NCAN
PID_TCPTP_PATHWAY	PID_TCPTP_PATHWAY	pid tcptp pathway	42	0.576667	1.73888	0.00282273	0.0196114	0.0143735	8479	tags=52%, list=23%, signal=40%	HGF/CSF1R/JAK3/ITGA1/STAT1/CSF1/KDR/PDGFRB/ITGB1/INS/PIK3CA/EGF/LMAN1/ATR/PDGFB/VEGFA/PIAS1/JAK1/PIK3R1/STAT3/STAT5B/EIF2AK2
REACTOME_GLUCAGON_LIKE_PEPTIDE_1_GLP1_REGULATES_INSULIN_SECRETION	REACTOME_GLUCAGON_LIKE_PEPTIDE_1_GLP1_REGULATES_INSULIN_SECRETION	reactome glucagon like peptide 1 glp1 regulates insulin secretion	42	0.553996	1.67052	0.00578853	0.034594	0.0253546	5748	tags=36%, list=16%, signal=30%	AKAP5/GCG/GLP1R/GNGT2/GNGT1/KCNC2/PRKAR2B/ITPR1/PRKACB/RAP1A/ITPR2/GNG8/GNG11/GNB4/GNG2
PID_UPA_UPAR_PATHWAY	PID_UPA_UPAR_PATHWAY	pid upa upar pathway	42	0.546675	1.64844	0.0065407	0.0384147	0.0281549	6597	tags=52%, list=18%, signal=43%	MMP9/ITGB2/MMP13/HGF/FPR3/ITGAM/MMP12/ITGB3/SERPINE1/FPR1/FPR2/PLAU/PLAUR/ITGAV/PDGFRB/ITGB1/PDGFD/FN1/ITGA5/TGFB1/LRP1/GPLD1
PID_BMP_PATHWAY	PID_BMP_PATHWAY	pid bmp pathway	42	0.54556	1.64508	0.00677222	0.0393538	0.0288431	5738	tags=31%, list=16%, signal=26%	CHRDL1/FST/BMP6/CER1/BMP2/GREM1/RGMA/SMURF2/SMAD9/CHRD/TAB2/XIAP/SMAD7
WP_METABOLIC_REPROGRAMMING_IN_COLON_CANCER	WP_METABOLIC_REPROGRAMMING_IN_COLON_CANCER	wp metabolic reprogramming in colon cancer	42	-0.499046	-1.64795	0.00902667	0.0481407	0.0352832	9366	tags=55%, list=25%, signal=41%	SLC1A5/PGAM1/DLST/PDHA1/PAICS/LDHA/FH/PKM/G6PD/SLC16A3/PFKL/TALDO1/ACO2/ENO1/GOT2/FASN/SHMT2/PYCR1/MDH2/TKT/GAPDH/SLC2A1/GPI
REACTOME_GAMMA_CARBOXYLATION_HYPUSINE_FORMATION_AND_ARYLSULFATASE_ACTIVATION	REACTOME_GAMMA_CARBOXYLATION_HYPUSINE_FORMATION_AND_ARYLSULFATASE_ACTIVATION	reactome gamma carboxylation hypusine formation and arylsulfatase activation	42	-0.498716	-1.64686	0.00923299	0.0488168	0.0357787	3371	tags=26%, list=9%, signal=24%	ARSG/BGLAP/EIF5A/DOHH/EEF2/ARSL/FN3K/ARSH/ARSI/F7/ARSF
KEGG_TYPE_I_DIABETES_MELLITUS	KEGG_TYPE_I_DIABETES_MELLITUS	kegg type i diabetes mellitus	41	0.741888	2.2311	6.07021e-08	1.35479e-06	9.92948e-07	5293	tags=76%, list=14%, signal=65%	IL2/IFNG/HLA-DOB/CD28/HLA-DOA/FASLG/CD80/LTA/CD86/IL12B/HLA-DQA1/HLA-DMB/PRF1/HLA-DRA/HLA-DQA2/CPE/HLA-DPA1/HLA-DRB1/HLA-DRB5/HLA-DQB1/HLA-DPB1/GZMB/HLA-DMA/IL12A/FAS/TNF/HLA-B/PTPRN2/INS/GAD1/HLA-F
PID_AMB2_NEUTROPHILS_PATHWAY	PID_AMB2_NEUTROPHILS_PATHWAY	pid amb2 neutrophils pathway	41	0.646438	1.94405	9.07238e-05	0.00106421	0.00077998	6435	tags=59%, list=17%, signal=48%	BLK/MMP9/LCK/ITGB2/ITGAM/SELPLG/CCN2/HCK/LYN/SELP/FGR/JAM2/PLAU/PLAUR/TNF/THY1/RAP1A/JAM3/ICAM1/IL6/ROCK1/NFKB1/RAP1B/LRP1
WP_NUCLEOTIDEBINDING_OLIGOMERIZATION_DOMAIN_NOD_PATHWAY	WP_NUCLEOTIDEBINDING_OLIGOMERIZATION_DOMAIN_NOD_PATHWAY	wp nucleotidebinding oligomerization domain nod pathway	41	0.598556	1.80006	0.00125148	0.0100838	0.00739064	6067	tags=51%, list=16%, signal=43%	NLRP7/ACAP1/PRDM1/CASP5/IL18/NAIP/NLRP4/NLRP1/NLRC4/NLRP3/AIM2/NOD2/CARD9/CASP8/CASP7/CARD6/NLRP12/NFKBIA/XIAP/CARD8/MEFV
REACTOME_DISEASES_ASSOCIATED_WITH_GLYCOSAMINOGLYCAN_METABOLISM	REACTOME_DISEASES_ASSOCIATED_WITH_GLYCOSAMINOGLYCAN_METABOLISM	reactome diseases associated with glycosaminoglycan metabolism	41	0.571998	1.72019	0.00355331	0.0234039	0.0171532	4511	tags=34%, list=12%, signal=30%	OGN/KERA/OMD/FMOD/CSPG5/LUM/GPC6/DCN/VCAN/SDC2/SLC26A2/GPC4/PAPSS2/CHST6
WP_MICROGLIA_PATHOGEN_PHAGOCYTOSIS_PATHWAY	WP_MICROGLIA_PATHOGEN_PHAGOCYTOSIS_PATHWAY	wp microglia pathogen phagocytosis pathway	40	0.793805	2.37991	1.42565e-10	4.92338e-09	3.60844e-09	3918	tags=68%, list=11%, signal=60%	PIK3CG/CYBB/NCKAP1L/VAV1/ITGB2/NCF1/FCGR1A/SIGLEC7/PTPN6/ITGAM/C1QB/C1QC/RAC2/HCK/NCF2/PLCG2/C1QA/LYN/FCER1G/NCF4/PIK3R6/TYROBP/TREM2/TREM1/LAT/SYK/VAV3
REACTOME_DAP12_INTERACTIONS	REACTOME_DAP12_INTERACTIONS	reactome dap12 interactions	40	0.753229	2.25826	2.41588e-08	6.01341e-07	4.40734e-07	4912	tags=60%, list=13%, signal=52%	KLRD1/KLRK1/LCK/NCR2/KLRC2/BTK/SIGLEC14/SIRPB1/PLCG2/LCP2/CD300LB/TYROBP/TREM2/TREM1/GRAP2/B2M/LAT/SYK/CLEC5A/VAV3/KIR2DS4/SIGLEC15/HLA-B/PIK3CA
WP_OXIDATIVE_DAMAGE_RESPONSE	WP_OXIDATIVE_DAMAGE_RESPONSE	wp oxidative damage response	40	0.59742	1.79113	0.00142534	0.0110267	0.00808167	7672	tags=52%, list=21%, signal=42%	CR2/TRAF1/C3AR1/C4B/C1QB/C5AR1/C1QC/C1QA/C1S/TNFRSF1B/C1R/TNF/C5/APAF1/MAPK10/CASP3/NFKB1/C2/CDKN1B/BAG4/GADD45A
WP_NEURAL_CREST_CELL_MIGRATION_DURING_DEVELOPMENT	WP_NEURAL_CREST_CELL_MIGRATION_DURING_DEVELOPMENT	wp neural crest cell migration during development	40	0.562173	1.68545	0.00546847	0.0331643	0.0243067	2986	tags=28%, list=8%, signal=25%	PIK3CG/MMP9/CDH11/NGFR/NGEF/F2RL2/PIK3R5/BDNF/PAK3/PIK3R6/EPHB2
NABA_BASEMENT_MEMBRANES	NABA_BASEMENT_MEMBRANES	naba basement membranes	40	0.555819	1.6664	0.00703658	0.0398792	0.0292282	5830	tags=45%, list=16%, signal=38%	COL4A3/COL4A4/COL6A3/NID2/NTN4/LAMA2/LAMA4/NPNT/PAPLN/NID1/COL15A1/COLQ/COL6A2/COL6A1/NTNG2/COL4A1/LAMC1/LAMB1
REACTOME_O_GLYCOSYLATION_OF_TSR_DOMAIN_CONTAINING_PROTEINS	REACTOME_O_GLYCOSYLATION_OF_TSR_DOMAIN_CONTAINING_PROTEINS	reactome o glycosylation of tsr domain containing proteins	39	0.706874	2.10897	1.8778e-06	3.22163e-05	2.3612e-05	5280	tags=59%, list=14%, signal=51%	ADAMTSL3/THSD7B/SBSPON/THBS1/ADAMTSL1/THSD7A/ADAMTS9/THBS2/ADAMTS6/ADAMTS8/ADAMTS5/ADAMTS18/ADAMTS12/ADAMTS20/SPON1/ADAMTS4/CFP/ADAMTS1/ADAMTS15/ADAMTSL2/THSD1/ADAMTS10/THSD4
PID_RAC1_REG_PATHWAY	PID_RAC1_REG_PATHWAY	pid rac1 reg pathway	38	0.604898	1.79401	0.00107393	0.00896837	0.00657309	3918	tags=32%, list=11%, signal=28%	DOCK2/ELMO1/VAV1/ARHGAP9/NGEF/CHN1/ARHGEF6/KALRN/PREX2/SPATA13/DEF6/VAV3
REACTOME_GAP_JUNCTION_ASSEMBLY	REACTOME_GAP_JUNCTION_ASSEMBLY	reactome gap junction assembly	38	-0.57615	-1.87022	0.00259284	0.0182149	0.01335	4993	tags=42%, list=13%, signal=36%	GJD4/TUBB1/GJA3/TUBB6/TUBA4A/TUBA1C/TUBB3/TUBB2A/TUBB4B/TUBA8/GJB2/GJB6/TUBB4A/GJB3/GJB4/GJB5
REACTOME_PLATELET_AGGREGATION_PLUG_FORMATION	REACTOME_PLATELET_AGGREGATION_PLUG_FORMATION	reactome platelet aggregation plug formation	38	0.560231	1.66154	0.00556109	0.0335528	0.0245915	7140	tags=45%, list=19%, signal=36%	RASGRP2/RASGRP1/APBB1IP/ADRA2A/GP1BA/ITGB3/COL1A2/COL1A1/GP5/SYK/RAP1A/THPO/FN1/VWF/RAP1B/F2/RAPGEF4
WP_SLEEP_REGULATION	WP_SLEEP_REGULATION	wp sleep regulation	38	0.552776	1.63943	0.00684676	0.0395138	0.0289604	5811	tags=50%, list=16%, signal=42%	CACNA1I/NPS/PTGDR/GHRL/IL18/UTS2R/HTR2A/MRGPRX2/NPY2R/DRD1/DRD3/ADORA1/UTS2/HCRTR1/CRH/STAR/ADORA2A/OXTR/IL6
REACTOME_GENERATION_OF_SECOND_MESSENGER_MOLECULES	REACTOME_GENERATION_OF_SECOND_MESSENGER_MOLECULES	reactome generation of second messenger molecules	37	0.86034	2.56361	1e-10	3.50278e-09	2.56725e-09	3687	tags=81%, list=10%, signal=73%	CD3G/TRAV29DV5/ITK/TRBV7-9/FYB1/LCK/CD247/TRAV8-4/TRAV19/CD3D/CD3E/TRBV12-3/HLA-DQA1/HLA-DRA/HLA-DQA2/ZAP70/HLA-DPA1/WAS/CD4/HLA-DRB1/HLA-DRB5/HLA-DQB1/PLCG2/LCP2/HLA-DPB1/PAK3/HLA-DQB2/GRAP2/LAT/EVL
KEGG_GRAFT_VERSUS_HOST_DISEASE	KEGG_GRAFT_VERSUS_HOST_DISEASE	kegg graft versus host disease	37	0.815497	2.42999	1e-10	3.50278e-09	2.56725e-09	4586	tags=78%, list=12%, signal=69%	IL2/IFNG/HLA-DOB/KLRC1/CD28/KLRD1/HLA-DOA/FASLG/CD80/CD86/HLA-DQA1/HLA-DMB/PRF1/HLA-DRA/HLA-DQA2/HLA-DPA1/HLA-DRB1/HLA-DRB5/HLA-DQB1/HLA-DPB1/GZMB/HLA-DMA/KIR2DL3/KIR3DL1/FAS/TNF/KIR2DL1/HLA-B/KIR3DL2
WP_INTERACTIONS_BETWEEN_IMMUNE_CELLS_AND_MICRORNAS_IN_TUMOR_MICROENVIRONMENT	WP_INTERACTIONS_BETWEEN_IMMUNE_CELLS_AND_MICRORNAS_IN_TUMOR_MICROENVIRONMENT	wp interactions between immune cells and micrornas in tumor microenvironment	37	0.726967	2.16619	9.78792e-07	1.76322e-05	1.2923e-05	1850	tags=41%, list=5%, signal=39%	TLR8/TLR7/IL2RA/CXCL10/CD80/CD86/IL2RB/PDCD1/TLR4/CCL5/TGFB3/CD274/CTLA4/IL2RG/CCL2
WP_TYPE_II_INTERFERON_SIGNALING	WP_TYPE_II_INTERFERON_SIGNALING	wp type ii interferon signaling	37	0.716946	2.13633	2.04755e-06	3.41981e-05	2.50644e-05	5730	tags=62%, list=15%, signal=53%	CXCL9/IFNG/IRF8/CYBB/CXCL10/GBP1/REG1A/CIITA/JAK2/IRF1/SPI1/STAT1/SOCS1/IFIT2/IRF2/PSMB9/IFNB1/HLA-B/SOCS3/IFNGR1/ICAM1/TAP1/OAS1
REACTOME_MOLECULES_ASSOCIATED_WITH_ELASTIC_FIBRES	REACTOME_MOLECULES_ASSOCIATED_WITH_ELASTIC_FIBRES	reactome molecules associated with elastic fibres	37	0.671116	1.99977	5.8377e-05	0.000718179	0.000526367	6270	tags=68%, list=17%, signal=56%	ITGA8/EFEMP1/MFAP5/TGFB3/BMP10/ITGB8/FBN1/ITGB3/GDF5/EMILIN1/LTBP2/ELN/MFAP4/BMP2/ITGAV/ITGB1/LTBP1/EMILIN3/FBLN2/LTBP3/FBN2/FN1/EFEMP2/MFAP3/TGFB1
BIOCARTA_IL2RB_PATHWAY	BIOCARTA_IL2RB_PATHWAY	biocarta il2rb pathway	37	0.604719	1.80192	0.00156915	0.0119559	0.0087627	4912	tags=41%, list=13%, signal=35%	PIK3CG/IKZF3/IL2RA/FASLG/IL2RB/PTPN6/JAK3/IL2RG/FAS/NMI/SOCS1/SYK/CFLAR/SOCS3/PIK3CA
WP_NEOVASCULARISATION_PROCESSES	WP_NEOVASCULARISATION_PROCESSES	wp neovascularisation processes	37	0.590248	1.7588	0.00257684	0.0182149	0.01335	7311	tags=51%, list=20%, signal=41%	MMP9/CXCL12/CXCR4/ANGPT1/TGFB3/EPHB2/FLT4/KDR/ACVRL1/HIF1A/SMAD9/REL/DLL4/TGFB1/KITLG/NFKB1/PDGFB/SMAD1/RELB
WP_EFFECT_OF_PROGERIN_ON_GENES_INVOLVED_IN_HUTCHINSONGILFORD_PROGERIA_SYNDROME	WP_EFFECT_OF_PROGERIN_ON_GENES_INVOLVED_IN_HUTCHINSONGILFORD_PROGERIA_SYNDROME	wp effect of progerin on genes involved in hutchinsongilford progeria syndrome	37	-0.543516	-1.73628	0.00440304	0.0280416	0.0205522	7408	tags=46%, list=20%, signal=37%	H3C11/TP53/CHD3/H3C1/KDM1A/SREBF1/MTA1/H3C3/INPP5K/H3C4/CHD4/MBD3/SUV39H1/H3C7/H3C2/E2F1/H3C14
WP_MIRNA_TARGETS_IN_ECM_AND_MEMBRANE_RECEPTORS	WP_MIRNA_TARGETS_IN_ECM_AND_MEMBRANE_RECEPTORS	wp mirna targets in ecm and membrane receptors	37	0.56625	1.68729	0.00535273	0.0326077	0.0238988	5657	tags=46%, list=15%, signal=39%	THBS1/THBS2/ITGA11/ITGA1/COL6A3/COL3A1/COL1A2/COL5A2/SDC2/LAMA4/COL5A1/TNXB/COL6A2/COL6A1/COL4A1/LAMC1/FN1
WP_GENETIC_CAUSES_OF_PSVDINCPH	WP_GENETIC_CAUSES_OF_PSVDINCPH	wp genetic causes of psvdincph	37	0.559616	1.66753	0.00692027	0.0396657	0.0290718	6379	tags=38%, list=17%, signal=31%	TLR8/CYBB/BTK/NCF1/NCF2/NCF4/KCNN3/BEND6/ESR1/IBTK/EOGT/DLL4/TLR9/NFKB1
SIG_PIP3_SIGNALING_IN_B_LYMPHOCYTES	SIG_PIP3_SIGNALING_IN_B_LYMPHOCYTES	sig pip3 signaling in b lymphocytes	36	0.610174	1.80563	0.00131075	0.0103627	0.00759504	5734	tags=42%, list=15%, signal=35%	CD19/PTPRC/DAPP1/VAV1/BTK/PLCG2/LYN/PIK3R5/ITPR1/SYK/PHF11/ITPR2/PIK3CA/TEC/PREX1
KEGG_PRIMARY_IMMUNODEFICIENCY	KEGG_PRIMARY_IMMUNODEFICIENCY	kegg primary immunodeficiency	35	0.878861	2.57632	1e-10	3.50278e-09	2.56725e-09	2135	tags=69%, list=6%, signal=65%	AICDA/CD19/PTPRC/AIRE/IGLL1/TNFRSF13B/IL7R/CD40LG/CD79A/CD8A/ICOS/LCK/CD8B/CD3D/TNFRSF13C/CD3E/BLNK/BTK/ZAP70/JAK3/IL2RG/CIITA/CD4/CD40
KEGG_ALLOGRAFT_REJECTION	KEGG_ALLOGRAFT_REJECTION	kegg allograft rejection	35	0.840861	2.46493	1e-10	3.50278e-09	2.56725e-09	2816	tags=74%, list=8%, signal=69%	IL2/IFNG/CD40LG/HLA-DOB/CD28/HLA-DOA/FASLG/CD80/CD86/IL12B/HLA-DQA1/HLA-DMB/PRF1/HLA-DRA/HLA-DQA2/HLA-DPA1/HLA-DRB1/HLA-DRB5/HLA-DQB1/CD40/HLA-DPB1/GZMB/HLA-DMA/IL12A/FAS/IL10
REACTOME_GPVI_MEDIATED_ACTIVATION_CASCADE	REACTOME_GPVI_MEDIATED_ACTIVATION_CASCADE	reactome gpvi mediated activation cascade	35	0.777422	2.27896	9.13802e-09	2.45171e-07	1.7969e-07	4912	tags=54%, list=13%, signal=47%	PIK3CG/LCK/VAV1/PTPN6/RAC2/PLCG2/LYN/FCER1G/PIK3R5/COL1A2/LCP2/PIK3R6/PDPN/COL1A1/LAT/SYK/VAV3/CLEC1B/PIK3CA
NABA_PROTEOGLYCANS	NABA_PROTEOGLYCANS	naba proteoglycans	35	0.662039	1.94072	0.000120532	0.00135706	0.000994616	1938	tags=43%, list=5%, signal=41%	HAPLN1/EPYC/OGN/PRG4/SPOCK3/KERA/OMD/FMOD/LUM/SPOCK2/DCN/SRGN/CHAD/ASPN/VCAN
REACTOME_GLUTATHIONE_CONJUGATION	REACTOME_GLUTATHIONE_CONJUGATION	reactome glutathione conjugation	35	-0.552855	-1.77124	0.00396245	0.0255583	0.0187321	4181	tags=31%, list=11%, signal=28%	GSTA4/GSTO1/GGT1/GSTZ1/MGST3/GSTM4/GSTO2/CHAC1/GSTP1/GSTA3/GGT6
PID_IL8_CXCR2_PATHWAY	PID_IL8_CXCR2_PATHWAY	pid il8 cxcr2 pathway	34	0.597537	1.75086	0.00350893	0.0232882	0.0170683	5953	tags=44%, list=16%, signal=37%	PIK3CG/DOCK2/ELMO1/GNA14/PRKCB/RAC2/HCK/LYN/FGR/PIK3R6/PLCB1/PRKCA/PLCB2/GNG2/ARRB2
WP_PURINERGIC_SIGNALING	WP_PURINERGIC_SIGNALING	wp purinergic signaling	33	0.679782	1.97913	7.2017e-05	0.000852708	0.000624966	5356	tags=52%, list=14%, signal=44%	P2RY10/P2RY13/P2RY14/P2RY8/P2RX5/P2RX1/P2RX2/P2RY12/LPAR4/P2RY1/P2RY6/ADORA3/ADORA1/GNAT3/LPAR6/ADORA2A/P2RX3
WP_PROSTAGLANDIN_SIGNALING	WP_PROSTAGLANDIN_SIGNALING	wp prostaglandin signaling	33	0.631936	1.83984	0.00088323	0.00768105	0.00562959	4486	tags=52%, list=12%, signal=45%	CXCL9/PIK3CG/CCR2/IFNG/CD28/MMP9/KLRD1/CXCL10/PTGER2/PTGER4/CCL2/NLRP3/IL12A/CSF1/AHR/TNF/CCL3
PID_INTEGRIN_A4B1_PATHWAY	PID_INTEGRIN_A4B1_PATHWAY	pid integrin a4b1 pathway	33	0.61671	1.79551	0.00146717	0.0113156	0.00829343	4358	tags=36%, list=12%, signal=32%	ADAM28/VCAM1/THBS1/JAML/THBS2/JAM2/CD14/PTK2B/SPP1/ITGA4/PRKACB/ITGB1
WP_LEUKOCYTEINTRINSIC_HIPPO_PATHWAY_FUNCTIONS	WP_LEUKOCYTEINTRINSIC_HIPPO_PATHWAY_FUNCTIONS	wp leukocyteintrinsic hippo pathway functions	33	0.607416	1.76845	0.00212728	0.0155058	0.0113645	4585	tags=36%, list=12%, signal=32%	CD19/CCR7/FYB1/ITGAL/PRDM1/RASSF5/FOXP3/NDRG1/LPL/FERMT3/RAP1A/MOB1A
WP_TYPE_I_COLLAGEN_SYNTHESIS_IN_THE_CONTEXT_OF_OSTEOGENESIS_IMPERFECTA	WP_TYPE_I_COLLAGEN_SYNTHESIS_IN_THE_CONTEXT_OF_OSTEOGENESIS_IMPERFECTA	wp type i collagen synthesis in the context of osteogenesis imperfecta	33	0.60613	1.7647	0.0022153	0.0160181	0.01174	5252	tags=36%, list=14%, signal=31%	TNFSF11/TNFRSF11B/WNT1/COL1A2/ITPR1/COL1A1/FZD1/TNFRSF11A/LOX/P3H2/PLOD2/CREB3L1
WP_16P112_DISTAL_DELETION_SYNDROME	WP_16P112_DISTAL_DELETION_SYNDROME	wp 16p112 distal deletion syndrome	33	0.600793	1.74916	0.00268476	0.0187562	0.0137467	4543	tags=30%, list=12%, signal=27%	CR2/CD19/PLN/C3/TRAF1/JAK2/NFATC2/LAT/KDR/SLN
REACTOME_CD28_CO_STIMULATION	REACTOME_CD28_CO_STIMULATION	reactome cd28 co stimulation	33	0.570908	1.66216	0.00717103	0.0404266	0.0296294	3216	tags=27%, list=9%, signal=25%	CD28/LCK/CD80/VAV1/CD86/LYN/PAK3/MAP3K8/GRAP2
PID_IL12_STAT4_PATHWAY	PID_IL12_STAT4_PATHWAY	pid il12 stat4 pathway	32	0.862484	2.49189	1e-10	3.50278e-09	2.56725e-09	2511	tags=59%, list=7%, signal=55%	IL2/CD3G/IFNG/IL2RA/CD28/CD247/STAT4/CD80/CD3D/CD86/CD3E/IL18RAP/TBX21/PRF1/HLA-DRA/IL18R1/IL18/CD4/IRF1
WP_DEVELOPMENT_AND_HETEROGENEITY_OF_THE_ILC_FAMILY	WP_DEVELOPMENT_AND_HETEROGENEITY_OF_THE_ILC_FAMILY	wp development and heterogeneity of the ilc family	32	0.674509	1.94879	0.000144515	0.00159156	0.00116648	5095	tags=62%, list=14%, signal=54%	IFNG/IL33/IL12B/IL15/TBX21/TOX/IL18/GFI1/BCL11B/IL22/IL7/IL12A/GATA3/ID2/AHR/TNF/ZBTB16/RORA/EOMES/AREG
REACTOME_GLUCONEOGENESIS	REACTOME_GLUCONEOGENESIS	reactome gluconeogenesis	32	-0.617432	-1.92844	0.00073987	0.00666411	0.00488425	8962	tags=72%, list=24%, signal=55%	PGAM1/SLC25A13/PC/GOT1/FBP2/PCK2/SLC37A1/ENO1/GOT2/SLC37A4/SLC25A11/MDH2/GAPDH/TPI1/ENO2/ENO3/G6PC3/GPI/SLC25A1/GAPDHS/G6PC2/ALDOA/SLC25A10
PID_SYNDECAN_4_PATHWAY	PID_SYNDECAN_4_PATHWAY	pid syndecan 4 pathway	32	0.616255	1.78048	0.0020946	0.0153563	0.011255	5943	tags=50%, list=16%, signal=42%	TNFRSF13B/MMP9/CXCL12/THBS1/CXCR4/FGF2/CCL5/TFPI/FZD7/ADAM12/ITGB1/PRKCA/TNC/FN1/FGFR1/ITGA5
WP_TYPE_I_INTERFERON_INDUCTION_AND_SIGNALING_DURING_SARSCOV2_INFECTION	WP_TYPE_I_INTERFERON_INDUCTION_AND_SIGNALING_DURING_SARSCOV2_INFECTION	wp type i interferon induction and signaling during sarscov2 infection	31	0.712792	2.04658	5.91631e-05	0.000718793	0.000526817	7432	tags=68%, list=20%, signal=54%	TLR7/TLR4/TREML4/TLR2/IFIH1/TLR6/STAT1/DDX58/TLR3/TMPRSS2/IFNAR2/OAS1/IFNAR1/ACE2/OAS2/TLR9/OAS3/IRF9/TBK1/IRAK4/JAK1
REACTOME_TRAFFICKING_OF_AMPA_RECEPTORS	REACTOME_TRAFFICKING_OF_AMPA_RECEPTORS	reactome trafficking of ampa receptors	31	0.632517	1.8161	0.00208855	0.0153563	0.011255	5123	tags=39%, list=14%, signal=33%	GRIA2/AKAP5/GRIA4/PRKCB/CAMK2B/CACNG3/GRIP2/CACNG8/GRIA3/GRIA1/PRKCA/CAMK2D
WP_PROSTAGLANDIN_AND_LEUKOTRIENE_METABOLISM_IN_SENESCENCE	WP_PROSTAGLANDIN_AND_LEUKOTRIENE_METABOLISM_IN_SENESCENCE	wp prostaglandin and leukotriene metabolism in senescence	31	0.624176	1.79215	0.00279953	0.0195039	0.0142948	6206	tags=52%, list=17%, signal=43%	CYSLTR1/ALOX5/PTGER2/PTGER4/PTGER3/TBXAS1/ALOX5AP/IGFBP5/ALOX15/ALOX15B/PTGIS/PLCB1/LTC4S/PTGS1/RB1/PTGS2
WP_TOLLLIKE_RECEPTOR_SIGNALING_RELATED_TO_MYD88	WP_TOLLLIKE_RECEPTOR_SIGNALING_RELATED_TO_MYD88	wp tolllike receptor signaling related to myd88	31	0.620987	1.78299	0.00300691	0.0206633	0.0151445	7336	tags=48%, list=20%, signal=39%	TLR8/TLR7/TLR4/TLR2/TLR1/TLR5/TLR6/TLR3/TICAM2/REL/TLR9/NFKB1/TBK1/RELB/IRAK4
PID_CD40_PATHWAY	PID_CD40_PATHWAY	pid cd40 pathway	31	0.607277	1.74362	0.00461451	0.0292199	0.0214158	6742	tags=45%, list=18%, signal=37%	FCAMR/CD40LG/BIRC3/TRAF1/JAK3/CD40/CBLB/C4BPA/NFKBIA/MAP3K14/IL4/MAPK10/NFKB1/TNFAIP3
REACTOME_ENDOSOMAL_SORTING_COMPLEX_REQUIRED_FOR_TRANSPORT_ESCRT	REACTOME_ENDOSOMAL_SORTING_COMPLEX_REQUIRED_FOR_TRANSPORT_ESCRT	reactome endosomal sorting complex required for transport escrt	31	-0.554904	-1.72051	0.00843037	0.0457234	0.0335116	7342	tags=48%, list=20%, signal=39%	SNF8/VPS37D/VPS37C/STAM/VPS25/CHMP4C/HGS/CHMP6/UBB/VPS4A/CHMP2A/VPS37B/VPS28/MVB12A/UBA52
WP_MITOCHONDRIAL_COMPLEX_IV_ASSEMBLY	WP_MITOCHONDRIAL_COMPLEX_IV_ASSEMBLY	wp mitochondrial complex iv assembly	31	-0.552918	-1.71435	0.00872275	0.0467529	0.0342661	7606	tags=48%, list=21%, signal=38%	PNKD/COX7C/COX7A2/SURF1/PET100/TACO1/COA3/COX6C/COX5A/COX4I1/TMEM177/COX8A/COX5B/COX6A1/COX6B1
WP_INFLAMMATORY_RESPONSE_PATHWAY	WP_INFLAMMATORY_RESPONSE_PATHWAY	wp inflammatory response pathway	30	0.788396	2.24207	1.41374e-07	2.96418e-06	2.1725e-06	2864	tags=60%, list=8%, signal=55%	IL2/IFNG/CD40LG/IL2RA/CD28/LCK/CD80/CD86/IL2RB/THBS1/ZAP70/IL5RA/IL2RG/COL3A1/CD40/COL1A2/TNFRSF1B/COL1A1
PID_IL2_STAT5_PATHWAY	PID_IL2_STAT5_PATHWAY	pid il2 stat5 pathway	30	0.696173	1.9798	9.56179e-05	0.00111643	0.000818251	2667	tags=37%, list=7%, signal=34%	IL2/IL2RA/FASLG/LCK/LTA/IL2RB/PRF1/CCND2/JAK3/IL2RG/FOXP3
PID_EPHRINB_REV_PATHWAY	PID_EPHRINB_REV_PATHWAY	pid ephrinb rev pathway	30	0.644969	1.83419	0.000865053	0.00754901	0.00553281	4912	tags=37%, list=13%, signal=32%	BLK/LCK/CXCR4/ITGB3/HCK/LYN/FGR/EPHB2/EFNB2/PTPN13/PIK3CA
REACTOME_SURFACTANT_METABOLISM	REACTOME_SURFACTANT_METABOLISM	reactome surfactant metabolism	30	-0.616306	-1.8894	0.002244	0.0161691	0.0118506	2293	tags=40%, list=6%, signal=38%	PGA3/PGA5/SLC34A2/SLC34A1/P2RY2/ADRA2C/SFTPC/SFTPD/SFTA3/SFTPA2/SFTPB/SFTPA1
PID_P38_ALPHA_BETA_PATHWAY	PID_P38_ALPHA_BETA_PATHWAY	pid p38 alpha beta pathway	30	0.604229	1.71833	0.0035542	0.0234039	0.0171532	2562	tags=23%, list=7%, signal=22%	BLK/LCK/HCK/LYN/FGR/DUSP1/PAK3
REACTOME_ACTIVATION_OF_BH3_ONLY_PROTEINS	REACTOME_ACTIVATION_OF_BH3_ONLY_PROTEINS	reactome activation of bh3 only proteins	30	-0.586634	-1.79843	0.00499301	0.0309395	0.0226761	8231	tags=40%, list=22%, signal=31%	DYNLL1/BCL2/AKT2/TP53/DYNLL2/BAD/TP73/AKT1/E2F1/BBC3/TP63/SFN
WP_SELECTIVE_EXPRESSION_OF_CHEMOKINE_RECEPTORS_DURING_TCELL_POLARIZATION	WP_SELECTIVE_EXPRESSION_OF_CHEMOKINE_RECEPTORS_DURING_TCELL_POLARIZATION	wp selective expression of chemokine receptors during tcell polarization	29	0.84791	2.38009	1e-10	3.50278e-09	2.56725e-09	2733	tags=66%, list=7%, signal=61%	IL2/CCR2/CCR4/IFNG/CD40LG/CCR5/CD28/CCR7/IL12B/CXCR4/IL18R1/CCL4/TGFB3/CXCR3/CD4/CCR1/CCR3/IL12RB1/IL12A
REACTOME_DAP12_SIGNALING	REACTOME_DAP12_SIGNALING	reactome dap12 signaling	29	0.732515	2.05618	1.24874e-05	0.000190868	0.00013989	3918	tags=48%, list=11%, signal=43%	KLRD1/KLRK1/LCK/KLRC2/BTK/PLCG2/LCP2/TYROBP/TREM2/GRAP2/B2M/LAT/SYK/VAV3
REACTOME_CRISTAE_FORMATION	REACTOME_CRISTAE_FORMATION	reactome cristae formation	29	-0.636152	-1.94496	0.000664018	0.00606759	0.00444705	7579	tags=59%, list=20%, signal=47%	APOO/ATP5PF/DNAJC11/ATP5PO/ATP5MC3/ATP5MF/TMEM11/ATP5PD/ATP5F1B/ATP5MC1/MICOS13/ATP5ME/ATP5MC2/CHCHD6/MTX1/SAMM50/ATP5F1D
PID_S1P_S1P3_PATHWAY	PID_S1P_S1P3_PATHWAY	pid s1p s1p3 pathway	29	0.578969	1.62517	0.00656073	0.0384147	0.0281549	3978	tags=31%, list=11%, signal=28%	GNA14/CXCR4/ITGB3/S1PR3/S1PR1/JAK2/FLT1/ITGAV/PDGFRB
KEGG_RNA_POLYMERASE	KEGG_RNA_POLYMERASE	kegg rna polymerase	29	-0.564354	-1.72545	0.00736016	0.0411581	0.0301656	9318	tags=55%, list=25%, signal=41%	POLR3K/POLR1E/POLR2H/POLR3C/POLR1A/POLR2J3/POLR2F/POLR2A/POLR1D/POLR2J/POLR3H/POLR1H/POLR1C/POLR2E/POLR2L/POLR2I
REACTOME_TNFS_BIND_THEIR_PHYSIOLOGICAL_RECEPTORS	REACTOME_TNFS_BIND_THEIR_PHYSIOLOGICAL_RECEPTORS	reactome tnfs bind their physiological receptors	28	0.821934	2.29361	2.22556e-08	5.64969e-07	4.14077e-07	4242	tags=71%, list=11%, signal=63%	TNFRSF17/TNFRSF13B/TNFSF11/TNFSF8/TNFRSF9/FASLG/TNFRSF11B/LTA/CD27/TNFSF13B/TNFSF14/TNFSF18/TNFRSF8/EDAR/TNFRSF4/TNFRSF1B/TNFRSF25/TNFSF15/TNFRSF18/TNFSF4
KEGG_ASTHMA	KEGG_ASTHMA	kegg asthma	28	0.802003	2.23799	2.15112e-07	4.30566e-06	3.1557e-06	4208	tags=75%, list=11%, signal=67%	CD40LG/HLA-DOB/HLA-DOA/HLA-DQA1/HLA-DMB/HLA-DRA/HLA-DQA2/HLA-DPA1/HLA-DRB1/HLA-DRB5/HLA-DQB1/FCER1G/CD40/HLA-DPB1/CCL11/HLA-DMA/IL10/FCER1A/RNASE3/TNF/MS4A2
PID_INTEGRIN2_PATHWAY	PID_INTEGRIN2_PATHWAY	pid integrin2 pathway	28	0.785927	2.19313	1.16094e-06	2.06189e-05	1.5112e-05	4379	tags=64%, list=12%, signal=57%	C3/CD40LG/ICAM3/ITGAL/VCAM1/ITGB2/GP1BA/ITGAM/FCGR2A/CCN1/ITGAD/PLAU/ICAM2/PLAUR/ITGAX/TGFBI/THY1/JAM3
WP_INTERACTIONS_OF_NATURAL_KILLER_CELLS_IN_PANCREATIC_CANCER	WP_INTERACTIONS_OF_NATURAL_KILLER_CELLS_IN_PANCREATIC_CANCER	wp interactions of natural killer cells in pancreatic cancer	28	0.763143	2.12955	6.60372e-06	0.000103445	7.58165e-05	2774	tags=54%, list=7%, signal=50%	IFNG/CD96/TIGIT/KLRK1/NCR3/FCGR3A/PRF1/KLRC4-KLRK1/CCL5/CCL4/CD226/CCL2/GZMB/NCR1/CCL1
WP_T_CELL_RECEPTOR_AND_COSTIMULATORY_SIGNALING	WP_T_CELL_RECEPTOR_AND_COSTIMULATORY_SIGNALING	wp t cell receptor and costimulatory signaling	28	0.753917	2.10381	1.37264e-05	0.00020606	0.000151025	2266	tags=43%, list=6%, signal=40%	IL2/RASGRP1/CD28/CD8A/ITK/LCK/CD8B/PDCD1/ZAP70/PTPN6/CTLA4/NFATC2
PID_TCR_CALCIUM_PATHWAY	PID_TCR_CALCIUM_PATHWAY	pid tcr calcium pathway	28	0.644299	1.79792	0.00347396	0.0231575	0.0169726	2266	tags=25%, list=6%, signal=23%	IL2/IFNG/CD40LG/IL2RA/AKAP5/FASLG/NFATC2
REACTOME_BUDDING_AND_MATURATION_OF_HIV_VIRION	REACTOME_BUDDING_AND_MATURATION_OF_HIV_VIRION	reactome budding and maturation of hiv virion	28	-0.597238	-1.79708	0.00518877	0.0317623	0.0232792	6590	tags=46%, list=18%, signal=38%	VPS37D/VPS37C/PPIA/CHMP4C/CHMP6/UBB/VPS4A/CHMP2A/NEDD4L/VPS37B/VPS28/MVB12A/UBA52
PID_GLYPICAN_1PATHWAY	PID_GLYPICAN_1PATHWAY	pid glypican 1pathway	27	0.747337	2.06317	2.24209e-05	0.000307313	0.000225236	4619	tags=52%, list=12%, signal=45%	BLK/LCK/PLA2G2A/TDGF1/FGF2/TGFB3/HCK/LYN/FGR/SLIT2/FLT1/PRNP/NRG1/TGFBR2
REACTOME_INTERLEUKIN_RECEPTOR_SHC_SIGNALING	REACTOME_INTERLEUKIN_RECEPTOR_SHC_SIGNALING	reactome interleukin receptor shc signaling	27	0.721984	1.99318	0.000106267	0.00121269	0.000888804	2590	tags=41%, list=7%, signal=38%	IL2/CSF2RB/IL2RA/INPP5D/IL2RB/PTPN6/IL5RA/JAK3/IL2RG/JAK2/CSF2RA
REACTOME_SYNDECAN_INTERACTIONS	REACTOME_SYNDECAN_INTERACTIONS	reactome syndecan interactions	27	0.676693	1.86815	0.000892799	0.0077111	0.00565161	6270	tags=63%, list=17%, signal=52%	THBS1/FGF2/ITGB3/COL3A1/COL1A2/COL5A2/SDC2/COL1A1/ITGA2/ITGAV/COL5A1/ITGB1/PRKCA/ITGA6/TNC/FN1/TGFB1
REACTOME_SIGNALING_BY_ALK	REACTOME_SIGNALING_BY_ALK	reactome signaling by alk	27	0.670446	1.8509	0.00110287	0.00917963	0.00672792	5116	tags=41%, list=14%, signal=35%	PTN/PRDM1/PTPN6/CD274/JAK3/IL2RG/ALK/PTPRZ1/HIF1A/PIK3CA/MYCN
REACTOME_FGFR2_ALTERNATIVE_SPLICING	REACTOME_FGFR2_ALTERNATIVE_SPLICING	reactome fgfr2 alternative splicing	27	-0.639552	-1.91945	0.0017703	0.0132091	0.00968123	6099	tags=41%, list=16%, signal=34%	POLR2F/POLR2A/GTF2F1/PTBP1/POLR2J/POLR2E/FGFR2/POLR2L/POLR2I/ESRP1/ESRP2
BIOCARTA_INFLAM_PATHWAY	BIOCARTA_INFLAM_PATHWAY	biocarta inflam pathway	27	0.64733	1.78709	0.00221662	0.0160181	0.01174	6270	tags=63%, list=17%, signal=52%	IL2/IFNG/IL15/HLA-DRA/TGFB3/CD4/HLA-DRB1/HLA-DRB5/IL7/IL10/CSF1/PDGFA/TNF/IFNB1/IL6/IL4/TGFB1
WP_HIPPOCAMPAL_SYNAPTOGENESIS_AND_NEUROGENESIS	WP_HIPPOCAMPAL_SYNAPTOGENESIS_AND_NEUROGENESIS	wp hippocampal synaptogenesis and neurogenesis	27	0.608425	1.67968	0.00797968	0.0438833	0.0321629	4820	tags=41%, list=13%, signal=35%	NRXN1/CAMK2B/CCND2/NRXN3/BDNF/SYT12/DRD1/CAMK4/NCAM1/SYT2/PRKCA
REACTOME_PD_1_SIGNALING	REACTOME_PD_1_SIGNALING	reactome pd 1 signaling	26	0.91698	2.51898	1e-10	3.50278e-09	2.56725e-09	2619	tags=92%, list=7%, signal=86%	CD3G/TRAV29DV5/TRBV7-9/LCK/CD247/TRAV8-4/TRAV19/CD3D/CD3E/TRBV12-3/HLA-DQA1/PDCD1/PDCD1LG2/HLA-DRA/HLA-DQA2/PTPN6/CD274/HLA-DPA1/CD4/HLA-DRB1/HLA-DRB5/HLA-DQB1/HLA-DPB1/HLA-DQB2
BIOCARTA_NKT_PATHWAY	BIOCARTA_NKT_PATHWAY	biocarta nkt pathway	26	0.841239	2.31092	1.27684e-09	3.70138e-08	2.71281e-08	2496	tags=62%, list=7%, signal=57%	IL2/CCR4/IFNG/CD40LG/CCR5/CD28/CCR7/CXCR4/IL18R1/CCL4/TGFB3/CXCR3/CD4/CCR1/CCR3/IL12RB1
PID_IL27_PATHWAY	PID_IL27_PATHWAY	pid il27 pathway	26	0.742533	2.03977	1.71262e-05	0.000248232	0.000181934	3939	tags=62%, list=11%, signal=55%	IL2/IFNG/STAT4/IL12B/TBX21/IL18/EBI3/IL27/JAK2/IL12RB1/IL27RA/IL12A/STAT1/GATA3/IL6ST/TNF
PID_INTEGRIN_CS_PATHWAY	PID_INTEGRIN_CS_PATHWAY	pid integrin cs pathway	26	0.731188	2.0086	3.76558e-05	0.00048207	0.000353318	5142	tags=69%, list=14%, signal=60%	ITGA8/ITGAL/ITGA10/ITGB2/ITGA11/ITGAM/ITGB8/ITGB7/ITGB3/ITGA1/ITGA4/ITGAD/ITGA2/ITGAX/ITGAV/ITGB1/ITGA9/ITGA6
REACTOME_DECTIN_2_FAMILY	REACTOME_DECTIN_2_FAMILY	reactome dectin 2 family	26	0.628475	1.72645	0.00437689	0.0279456	0.0204819	3580	tags=46%, list=10%, signal=42%	CLEC4C/CLEC10A/CLEC4A/MUC7/CLEC6A/PLCG2/CLEC4E/LYN/FCER1G/MUC13/SYK/MUC5B
WP_CYTOKINES_AND_INFLAMMATORY_RESPONSE	WP_CYTOKINES_AND_INFLAMMATORY_RESPONSE	wp cytokines and inflammatory response	26	0.610257	1.6764	0.00670545	0.0391462	0.028691	6270	tags=62%, list=17%, signal=51%	IL2/IFNG/IL12B/IL15/HLA-DRA/CD4/HLA-DRB1/IL7/IL10/CSF1/PDGFA/TNF/IFNB1/IL6/IL4/TGFB1
REACTOME_CASPASE_ACTIVATION_VIA_EXTRINSIC_APOPTOTIC_SIGNALLING_PATHWAY	REACTOME_CASPASE_ACTIVATION_VIA_EXTRINSIC_APOPTOTIC_SIGNALLING_PATHWAY	reactome caspase activation via extrinsic apoptotic signalling pathway	26	0.609794	1.67513	0.00695152	0.0397545	0.0291368	6334	tags=58%, list=17%, signal=48%	FASLG/TNFSF10/TLR4/DCC/CD14/FAS/DAPK2/TNFRSF10A/CASP8/CFLAR/LY96/TICAM2/UNC5B/UNC5A/CASP3
REACTOME_CONSTITUTIVE_SIGNALING_BY_AKT1_E17K_IN_CANCER	REACTOME_CONSTITUTIVE_SIGNALING_BY_AKT1_E17K_IN_CANCER	reactome constitutive signaling by akt1 e17k in cancer	26	-0.564666	-1.67205	0.00834923	0.045479	0.0333324	8230	tags=54%, list=22%, signal=42%	FOXO4/TSC2/MDM2/AKT2/BAD/AKT1/AKT1S1/CDKN1A/GSK3A/NR4A1/RPS6KB2/MLST8/PRR5/FOXO6
PID_INSULIN_GLUCOSE_PATHWAY	PID_INSULIN_GLUCOSE_PATHWAY	pid insulin glucose pathway	26	-0.560638	-1.66012	0.00946867	0.04975	0.0364627	1456	tags=15%, list=4%, signal=15%	AKT1/GYS1/SLC2A4/SFN
REACTOME_CYCLIN_A_B1_B2_ASSOCIATED_EVENTS_DURING_G2_M_TRANSITION	REACTOME_CYCLIN_A_B1_B2_ASSOCIATED_EVENTS_DURING_G2_M_TRANSITION	reactome cyclin a b1 b2 associated events during g2 m transition	25	-0.644348	-1.87711	0.00120936	0.0098071	0.00718781	6899	tags=44%, list=19%, signal=36%	CDC25B/CDC25C/PPP2R3B/LCMT1/PPME1/CDC25A/PLK1/PPP2R1A/FOXM1/CDK2/PKMYT1
WP_HYPOTHESIZED_PATHWAYS_IN_PATHOGENESIS_OF_CARDIOVASCULAR_DISEASE	WP_HYPOTHESIZED_PATHWAYS_IN_PATHOGENESIS_OF_CARDIOVASCULAR_DISEASE	wp hypothesized pathways in pathogenesis of cardiovascular disease	25	0.631511	1.72482	0.00708626	0.0400708	0.0293686	5411	tags=44%, list=15%, signal=38%	FBN1/CCN2/AGTR1/LTBP2/SERPINE1/POSTN/ANGPT2/TGFBR2/LTBP1/RUNX2/FBN2
WP_GPCRS_CLASS_B_SECRETINLIKE	WP_GPCRS_CLASS_B_SECRETINLIKE	wp gpcrs class b secretinlike	24	0.75224	2.0441	2.0412e-05	0.000282852	0.000207307	3186	tags=46%, list=9%, signal=42%	GLP2R/GLP1R/ADGRE1/ADGRL3/ADGRG2/GHRHR/CALCRL/ADGRL4/PTH2R/CALCR/ADGRL2
WP_UREA_CYCLE_AND_ASSOCIATED_PATHWAYS	WP_UREA_CYCLE_AND_ASSOCIATED_PATHWAYS	wp urea cycle and associated pathways	24	-0.600583	-1.73133	0.00942121	0.0496039	0.0363557	9324	tags=58%, list=25%, signal=44%	SLC25A15/GPT/SLC25A13/GOT1/FH/NOS3/GOT2/LDHB/PYCR1/MDH2/ALDH4A1/ASS1/NOS2/ARG1
WP_CANCER_IMMUNOTHERAPY_BY_PD1_BLOCKADE	WP_CANCER_IMMUNOTHERAPY_BY_PD1_BLOCKADE	wp cancer immunotherapy by pd1 blockade	23	0.802226	2.15921	1.81594e-06	3.13684e-05	2.29905e-05	2266	tags=57%, list=6%, signal=53%	CD3G/IFNG/CD8A/LCK/CD8B/CD3D/CD3E/PDCD1/PDCD1LG2/ZAP70/CD274/HLA-DRB1/NFATC2
WP_GDNFRET_SIGNALING_AXIS	WP_GDNFRET_SIGNALING_AXIS	wp gdnfret signaling axis	23	0.688449	1.85298	0.00121679	0.00983573	0.00720879	5080	tags=57%, list=14%, signal=49%	GDNF/AGTR2/GFRA1/SOX11/SALL1/EYA1/FAT4/SLIT2/FOXC2/GATA3/GREM1/SOX17/SPRY1
WP_IMMUNE_RESPONSE_TO_TUBERCULOSIS	WP_IMMUNE_RESPONSE_TO_TUBERCULOSIS	wp immune response to tuberculosis	23	0.688056	1.85192	0.00126271	0.0101419	0.00743317	8047	tags=70%, list=22%, signal=54%	JAK2/IRF1/STAT1/SOCS1/IFNAR2/IFNGR1/TAP1/IFIT3/OAS1/IFNAR1/MX1/IRF9/PIAS1/JAK1/IFIT1/IFNGR2
WP_EICOSANOID_SYNTHESIS	WP_EICOSANOID_SYNTHESIS	wp eicosanoid synthesis	23	0.634161	1.70686	0.00689689	0.0396217	0.0290395	6781	tags=57%, list=18%, signal=46%	PLA2G5/PLA2G2A/ALOX5/TBXAS1/ALOX5AP/ALOX15/DPEP1/ALOX15B/PTGIS/LTC4S/PTGS1/PTGS2/PNPLA8
WP_COMPLEMENT_ACTIVATION	WP_COMPLEMENT_ACTIVATION	wp complement activation	22	0.746342	1.98865	6.67934e-05	0.00080077	0.000586899	4210	tags=59%, list=11%, signal=52%	C7/C3/C6/C4B/C1QB/C1QC/C1QA/C4A/C1S/C1R/CFP/CFB/C5
BIOCARTA_IL2_PATHWAY	BIOCARTA_IL2_PATHWAY	biocarta il2 pathway	22	0.693627	1.84819	0.000796219	0.00709563	0.00520052	3574	tags=32%, list=10%, signal=29%	IL2/IL2RA/LCK/IL2RB/JAK3/IL2RG/SYK
BIOCARTA_EICOSANOID_PATHWAY	BIOCARTA_EICOSANOID_PATHWAY	biocarta eicosanoid pathway	22	0.683559	1.82136	0.00112088	0.00926841	0.00679299	5415	tags=64%, list=15%, signal=54%	CYSLTR1/ALOX5/PTGER2/PTGER4/PTGER3/TBXAS1/ALOX5AP/PTGFR/PTGIR/HPGDS/PTGIS/PLCB1/CYP2J2/PTGS1
BIOCARTA_EDG1_PATHWAY	BIOCARTA_EDG1_PATHWAY	biocarta edg1 pathway	22	0.673162	1.79366	0.00163137	0.0123183	0.00902834	4912	tags=50%, list=13%, signal=43%	PIK3CG/SPHKAP/PRKCB/PDGFRA/ITGB3/S1PR1/PDGFA/ITGAV/PLCB1/PRKCA/PIK3CA
REACTOME_NITRIC_OXIDE_STIMULATES_GUANYLATE_CYCLASE	REACTOME_NITRIC_OXIDE_STIMULATES_GUANYLATE_CYCLASE	reactome nitric oxide stimulates guanylate cyclase	22	0.632682	1.6858	0.00496509	0.0308422	0.0226049	4696	tags=50%, list=13%, signal=44%	GUCY1A1/KCNMA1/KCNMB4/GUCY1B1/ITPR1/PDE1A/IRAG1/PDE1B/KCNMB3/PDE5A/KCNMB1
WP_PKCGAMMA_CALCIUM_SIGNALING_PATHWAY_IN_ATAXIA	WP_PKCGAMMA_CALCIUM_SIGNALING_PATHWAY_IN_ATAXIA	wp pkcgamma calcium signaling pathway in ataxia	22	0.6279	1.67306	0.00590189	0.0351051	0.0257292	7283	tags=55%, list=20%, signal=44%	GRIA2/GRIA4/GNA14/ITPR1/GRIA3/GRIA1/PLCB1/PLCB2/PDK1/PRKCG/ATP2B2/TRPC3
REACTOME_NOTCH2_ACTIVATION_AND_TRANSMISSION_OF_SIGNAL_TO_THE_NUCLEUS	REACTOME_NOTCH2_ACTIVATION_AND_TRANSMISSION_OF_SIGNAL_TO_THE_NUCLEUS	reactome notch2 activation and transmission of signal to the nucleus	22	-0.610968	-1.73669	0.00656493	0.0384147	0.0281549	4439	tags=36%, list=12%, signal=32%	APH1A/MIB2/UBB/PSEN2/UBA52/PSENEN/JAG2/NEURL1
BIOCARTA_TH1TH2_PATHWAY	BIOCARTA_TH1TH2_PATHWAY	biocarta th1th2 pathway	21	0.843154	2.19603	2.78103e-08	6.74399e-07	4.94279e-07	2733	tags=71%, list=7%, signal=66%	IL2/IFNG/CD40LG/IL2RA/CD28/CD86/IL12B/HLA-DRA/IL18R1/IL18/HLA-DRB1/HLA-DRB5/CD40/IL12RB1/IL12A
WP_PATHOGENESIS_OF_SARSCOV2_MEDIATED_BY_NSP9NSP10_COMPLEX	WP_PATHOGENESIS_OF_SARSCOV2_MEDIATED_BY_NSP9NSP10_COMPLEX	wp pathogenesis of sarscov2 mediated by nsp9nsp10 complex	21	0.806255	2.09993	1.07265e-06	1.9186e-05	1.40618e-05	2909	tags=67%, list=8%, signal=61%	IGLL1/CD3G/CD8A/CD2/LCK/CD247/CD8B/CD3E/HLA-DRA/ZAP70/CD4/HLA-DRB1/HLA-DRB5/LBP
REACTOME_CTLA4_INHIBITORY_SIGNALING	REACTOME_CTLA4_INHIBITORY_SIGNALING	reactome ctla4 inhibitory signaling	21	0.646412	1.68361	0.00573918	0.0344624	0.0252581	2089	tags=24%, list=6%, signal=22%	LCK/CD80/CD86/CTLA4/LYN
BIOCARTA_CTLA4_PATHWAY	BIOCARTA_CTLA4_PATHWAY	biocarta ctla4 pathway	20	0.885002	2.26763	5.95729e-10	1.87804e-08	1.37645e-08	2647	tags=80%, list=7%, signal=74%	IL2/CD3G/CD28/ITK/ICOS/LCK/CD247/CD80/CD3D/CD86/CD3E/HLA-DRA/CTLA4/HLA-DRB1/HLA-DRB5/ICOSLG
BIOCARTA_CSK_PATHWAY	BIOCARTA_CSK_PATHWAY	biocarta csk pathway	20	0.847308	2.17105	7.35164e-08	1.58469e-06	1.16145e-06	3397	tags=65%, list=9%, signal=59%	PTPRC/CD3G/LCK/CD247/CD3D/CD3E/HLA-DRA/ZAP70/CD4/HLA-DRB1/HLA-DRB5/PRKAR2B/PRKACB
BIOCARTA_NKCELLS_PATHWAY	BIOCARTA_NKCELLS_PATHWAY	biocarta nkcells pathway	20	0.773817	1.98275	3.40362e-05	0.000440201	0.000322632	4912	tags=70%, list=13%, signal=61%	KLRC1/KLRD1/VAV1/KLRC2/KLRC4/KLRC3/PTPN6/IL18/PTK2B/B2M/LAT/SYK/ITGB1/PIK3CA
BIOCARTA_STATHMIN_PATHWAY	BIOCARTA_STATHMIN_PATHWAY	biocarta stathmin pathway	20	0.738543	1.89236	0.00031554	0.00324813	0.00238062	3397	tags=40%, list=9%, signal=36%	CD3G/CD2/CD247/CD3D/CD3E/PRKAR2B/CAMK4/PRKACB
BIOCARTA_IL12_PATHWAY	BIOCARTA_IL12_PATHWAY	biocarta il12 pathway	19	0.895672	2.27844	3.63621e-10	1.17571e-08	8.61699e-09	2496	tags=63%, list=7%, signal=59%	CD3G/IFNG/CCR5/CD247/STAT4/CD3D/CD3E/IL18R1/CXCR3/IL18/JAK2/IL12RB1
BIOCARTA_TOB1_PATHWAY	BIOCARTA_TOB1_PATHWAY	biocarta tob1 pathway	19	0.863691	2.19709	3.74106e-08	8.8177e-07	6.46266e-07	1493	tags=47%, list=4%, signal=45%	IL2/CD3G/IFNG/IL2RA/CD28/CD247/CD3D/CD3E/TGFB3
WP_SMALL_LIGAND_GPCRS	WP_SMALL_LIGAND_GPCRS	wp small ligand gpcrs	19	0.788713	2.00636	2.14612e-05	0.000295766	0.000216773	2185	tags=63%, list=6%, signal=59%	CNR2/LPAR1/PTGDR/PTGER2/PTGER4/S1PR4/PTAFR/S1PR3/PTGER3/CNR1/S1PR1/PTGFR
BIOCARTA_COMP_PATHWAY	BIOCARTA_COMP_PATHWAY	biocarta comp pathway	19	0.783091	1.99206	3.10858e-05	0.00040621	0.000297719	4210	tags=68%, list=11%, signal=61%	C7/C3/C6/C4B/C1QB/C1QC/C1QA/C4A/C1S/C1R/MBL2/CFB/C5
BIOCARTA_PAR1_PATHWAY	BIOCARTA_PAR1_PATHWAY	biocarta par1 pathway	19	0.73807	1.87753	0.000326735	0.0032961	0.00241577	7830	tags=68%, list=21%, signal=54%	PIK3CG/PRKCB/PTK2B/PPP1R12B/PLCB1/PRKCA/PIK3CA/F2R/ROCK1/F2/MAP3K7/PIK3R1/F2RL3
REACTOME_OTHER_SEMAPHORIN_INTERACTIONS	REACTOME_OTHER_SEMAPHORIN_INTERACTIONS	reactome other semaphorin interactions	19	0.679935	1.72964	0.00348006	0.0231575	0.0169726	6081	tags=58%, list=16%, signal=48%	PTPRC/SEMA3E/CD72/SEMA4D/ITGA1/TYROBP/TREM2/ITGB1/SEMA4A/SEMA7A/PLXNA4
SA_CASPASE_CASCADE	SA_CASPASE_CASCADE	sa caspase cascade	19	0.65871	1.67565	0.00673781	0.0392443	0.0287628	6334	tags=58%, list=17%, signal=48%	FASLG/BIRC3/PRF1/GZMB/CASP10/FAS/CASP8/CASP7/XIAP/APAF1/CASP3
BIOCARTA_TID_PATHWAY	BIOCARTA_TID_PATHWAY	biocarta tid pathway	19	0.655074	1.6664	0.00750783	0.041891	0.0307027	6379	tags=58%, list=17%, signal=48%	IFNG/LIN7A/WT1/TNFRSF1B/JAK2/USH1C/TNF/IFNGR1/NFKBIA/RB1/NFKB1
WP_LTF_DANGER_SIGNAL_RESPONSE_PATHWAY	WP_LTF_DANGER_SIGNAL_RESPONSE_PATHWAY	wp ltf danger signal response pathway	19	0.653221	1.66169	0.00789283	0.0436529	0.031994	7336	tags=58%, list=20%, signal=46%	TLR4/TLR2/CD14/TREM1/TNF/LTF/IFNB1/IL6/NFKB1/IFNA1/IRAK4
WP_GENES_ASSOCIATED_WITH_THE_DEVELOPMENT_OF_RHEUMATOID_ARTHRITIS	WP_GENES_ASSOCIATED_WITH_THE_DEVELOPMENT_OF_RHEUMATOID_ARTHRITIS	wp genes associated with the development of rheumatoid arthritis	18	0.868305	2.19947	1.64652e-08	4.28096e-07	3.13759e-07	3891	tags=89%, list=11%, signal=80%	FCRL3/CCR6/BLK/IL2RA/PTPN22/STAT4/TRAF1/CTLA4/CIITA/HLA-DRB1/CD40/CD244/PADI4/IRF5/ITGAV/IL6ST
WP_MYD88_DISTINCT_INPUTOUTPUT_PATHWAY	WP_MYD88_DISTINCT_INPUTOUTPUT_PATHWAY	wp myd88 distinct inputoutput pathway	18	0.805268	2.03979	8.93063e-06	0.000139031	0.000101899	3572	tags=50%, list=10%, signal=45%	TLR10/TLR8/TLR7/TLR4/TLR2/TLR1/TLR5/TLR6/TIFA
REACTOME_CROSSLINKING_OF_COLLAGEN_FIBRILS	REACTOME_CROSSLINKING_OF_COLLAGEN_FIBRILS	reactome crosslinking of collagen fibrils	18	0.75681	1.91704	0.00026187	0.00275182	0.00201686	5484	tags=67%, list=15%, signal=57%	TLL1/COL4A3/COL4A4/LOXL3/COL1A2/LOXL4/COL1A1/PXDN/LOX/PCOLCE/LOXL2/COL4A1
WP_ULCERATIVE_COLITIS_SIGNALING	WP_ULCERATIVE_COLITIS_SIGNALING	wp ulcerative colitis signaling	18	0.744313	1.88539	0.00043276	0.00419777	0.00307662	6379	tags=72%, list=17%, signal=60%	IFNG/TLR2/IL2RG/HLA-DMA/FOXP3/IL10/NOD2/GATA3/TNF/IL4R/IL4/TGFB1/NFKB1
BIOCARTA_LAIR_PATHWAY	BIOCARTA_LAIR_PATHWAY	biocarta lair pathway	17	0.810387	2.03003	1.63551e-05	0.000239811	0.000175762	5811	tags=82%, list=16%, signal=69%	C7/C3/C6/ITGAL/VCAM1/ITGB2/SELPLG/SELP/ITGA4/TNF/C5/ITGB1/ICAM1/IL6
WP_CELLS_AND_MOLECULES_INVOLVED_IN_LOCAL_ACUTE_INFLAMMATORY_RESPONSE	WP_CELLS_AND_MOLECULES_INVOLVED_IN_LOCAL_ACUTE_INFLAMMATORY_RESPONSE	wp cells and molecules involved in local acute inflammatory response	17	0.810387	2.03003	1.63551e-05	0.000239811	0.000175762	5811	tags=82%, list=16%, signal=69%	C7/C3/C6/ITGAL/VCAM1/ITGB2/SELPLG/SELP/ITGA4/TNF/C5/ITGB1/ICAM1/IL6
REACTOME_TNF_RECEPTOR_SUPERFAMILY_TNFSF_MEMBERS_MEDIATING_NON_CANONICAL_NF_KB_PATHWAY	REACTOME_TNF_RECEPTOR_SUPERFAMILY_TNFSF_MEMBERS_MEDIATING_NON_CANONICAL_NF_KB_PATHWAY	reactome tnf receptor superfamily tnfsf members mediating non canonical nf kb pathway	17	0.810009	2.02908	1.68397e-05	0.000245489	0.000179924	3129	tags=59%, list=8%, signal=54%	CD40LG/TNFSF11/LTB/LTA/TNFSF13B/TNFRSF13C/TNFSF14/BIRC3/CD40/TNFRSF11A
WP_PLATELETMEDIATED_INTERACTIONS_WITH_VASCULAR_AND_CIRCULATING_CELLS	WP_PLATELETMEDIATED_INTERACTIONS_WITH_VASCULAR_AND_CIRCULATING_CELLS	wp plateletmediated interactions with vascular and circulating cells	17	0.804461	2.01519	2.33816e-05	0.000317035	0.000232361	2270	tags=71%, list=6%, signal=66%	TLR7/CD40LG/VCAM1/TLR4/CCL5/TGFB3/TLR2/SELPLG/CCL2/CD40/SELP/SELE
BIOCARTA_CCR5_PATHWAY	BIOCARTA_CCR5_PATHWAY	biocarta ccr5 pathway	17	0.789349	1.97733	6.31318e-05	0.00076181	0.000558345	2471	tags=41%, list=7%, signal=38%	CCR5/CXCL12/PRKCB/CXCR4/CCL4/CCL2/PTK2B
BIOCARTA_DC_PATHWAY	BIOCARTA_DC_PATHWAY	biocarta dc pathway	17	0.779198	1.9519	0.000107215	0.001218	0.000892696	6937	tags=76%, list=19%, signal=62%	IFNG/TLR7/CD2/CD5/CD7/CD40/CD33/IL10/ITGAX/IFNB1/IL4/ANPEP/IFNA1
WP_AMPLIFICATION_AND_EXPANSION_OF_ONCOGENIC_PATHWAYS_AS_METASTATIC_TRAITS	WP_AMPLIFICATION_AND_EXPANSION_OF_ONCOGENIC_PATHWAYS_AS_METASTATIC_TRAITS	wp amplification and expansion of oncogenic pathways as metastatic traits	17	0.729662	1.82781	0.00104618	0.00882868	0.0064707	5195	tags=47%, list=14%, signal=40%	PIK3CG/CYTIP/VCAM1/CXCR4/WNT2/POSTN/TCF7/TNC
WP_REGULATION_OF_WNT_BCATENIN_SIGNALING_BY_SMALL_MOLECULE_COMPOUNDS	WP_REGULATION_OF_WNT_BCATENIN_SIGNALING_BY_SMALL_MOLECULE_COMPOUNDS	wp regulation of wnt bcatenin signaling by small molecule compounds	17	0.725108	1.8164	0.0013177	0.0103852	0.00761147	3541	tags=41%, list=10%, signal=37%	SFRP4/TCF4/WNT1/FZD7/DKK3/FZD1/FZD8
PID_INTEGRIN5_PATHWAY	PID_INTEGRIN5_PATHWAY	pid integrin5 pathway	17	0.67066	1.68001	0.00719727	0.0404266	0.0296294	3870	tags=59%, list=10%, signal=53%	EDIL3/VCAM1/ITGB8/FBN1/ITGB7/CCN1/ITGA4/PLAU/PLAUR/ITGAV
WP_CORI_CYCLE	WP_CORI_CYCLE	wp cori cycle	17	-0.655904	-1.75911	0.00800409	0.0438833	0.0321629	8962	tags=76%, list=24%, signal=58%	PGAM1/GPT/LDHA/G6PD/TALDO1/PFKP/GAPDH/SLC2A2/TPI1/SLC2A1/GPI/SLC2A4/ALDOA
REACTOME_TRAFFICKING_OF_GLUR2_CONTAINING_AMPA_RECEPTORS	REACTOME_TRAFFICKING_OF_GLUR2_CONTAINING_AMPA_RECEPTORS	reactome trafficking of glur2 containing ampa receptors	17	0.66113	1.65614	0.00914243	0.0486439	0.035652	4820	tags=41%, list=13%, signal=36%	GRIA2/GRIA4/PRKCB/GRIP2/GRIA3/GRIA1/PRKCA
BIOCARTA_IL7_PATHWAY	BIOCARTA_IL7_PATHWAY	biocarta il7 pathway	16	0.756851	1.8844	0.000756328	0.00678811	0.00497513	2966	tags=44%, list=8%, signal=40%	PIK3CG/IL7R/LCK/JAK3/PTK2B/IL7/NMI
REACTOME_NUCLEOTIDE_LIKE_PURINERGIC_RECEPTORS	REACTOME_NUCLEOTIDE_LIKE_PURINERGIC_RECEPTORS	reactome nucleotide like purinergic receptors	16	0.753316	1.8756	0.00082702	0.00729281	0.00534504	5212	tags=69%, list=14%, signal=59%	P2RY10/P2RY13/P2RY14/P2RY12/LPAR4/P2RY1/P2RY6/ADORA3/ADORA1/LPAR6/ADORA2A
REACTOME_CASPASE_ACTIVATION_VIA_DEATH_RECEPTORS_IN_THE_PRESENCE_OF_LIGAND	REACTOME_CASPASE_ACTIVATION_VIA_DEATH_RECEPTORS_IN_THE_PRESENCE_OF_LIGAND	reactome caspase activation via death receptors in the presence of ligand	16	0.698158	1.73827	0.00760992	0.0422736	0.0309831	4976	tags=62%, list=13%, signal=54%	FASLG/TNFSF10/TLR4/CD14/FAS/TNFRSF10A/CASP8/CFLAR/LY96/TICAM2
REACTOME_FORMATION_OF_ATP_BY_CHEMIOSMOTIC_COUPLING	REACTOME_FORMATION_OF_ATP_BY_CHEMIOSMOTIC_COUPLING	reactome formation of atp by chemiosmotic coupling	16	-0.666376	-1.73821	0.00771566	0.0427668	0.0313446	7149	tags=62%, list=19%, signal=50%	ATP5PF/ATP5PO/ATP5MC3/ATP5MF/ATP5PD/ATP5F1B/ATP5MC1/ATP5ME/ATP5MC2/ATP5F1D
BIOCARTA_NO2IL12_PATHWAY	BIOCARTA_NO2IL12_PATHWAY	biocarta no2il12 pathway	15	0.892346	2.17975	2.82455e-08	6.78431e-07	4.97235e-07	2496	tags=80%, list=7%, signal=75%	CD3G/IFNG/CCR5/CD2/CD247/STAT4/CD3D/CD3E/CXCR3/CD4/JAK2/IL12RB1
WP_FOXP3_IN_COVID19	WP_FOXP3_IN_COVID19	wp foxp3 in covid19	15	0.827528	2.02142	1.26986e-05	0.000192927	0.0001414	3891	tags=67%, list=11%, signal=60%	IL2/IL7R/IL2RA/CD28/CD80/CD86/IL2RB/IL2RG/FOXP3/IL6ST
SA_MMP_CYTOKINE_CONNECTION	SA_MMP_CYTOKINE_CONNECTION	sa mmp cytokine connection	15	0.793297	1.9378	0.00012863	0.0014418	0.00105672	4093	tags=60%, list=11%, signal=53%	SELL/TNFSF8/FCGR3A/SPN/TNFRSF8/TNFRSF1B/CSF1/TNF/ACE
WP_MITOCHONDRIAL_COMPLEX_III_ASSEMBLY	WP_MITOCHONDRIAL_COMPLEX_III_ASSEMBLY	wp mitochondrial complex iii assembly	15	-0.717955	-1.83683	0.00420747	0.0269647	0.019763	5813	tags=67%, list=16%, signal=56%	UQCR11/UQCRB/BCS1L/UQCRH/UQCRQ/UQCR10/UQCC3/CYC1/UQCRC1/UQCC2
REACTOME_FATTY_ACIDS	REACTOME_FATTY_ACIDS	reactome fatty acids	15	-0.709498	-1.8152	0.00516067	0.0317623	0.0232792	1130	tags=47%, list=3%, signal=45%	CYP4F12/CYP4B1/CYP2F1/CYP4F2/CYP4F8/CYP4F3/CYP4F22
BIOCARTA_GRANULOCYTES_PATHWAY	BIOCARTA_GRANULOCYTES_PATHWAY	biocarta granulocytes pathway	15	0.698486	1.70621	0.00602223	0.0357366	0.026192	4210	tags=73%, list=11%, signal=65%	SELL/IFNG/ITGAL/ITGB2/ITGAM/SELPLG/SELP/PECAM1/ICAM2/TNF/C5
BIOCARTA_CLASSIC_PATHWAY	BIOCARTA_CLASSIC_PATHWAY	biocarta classic pathway	14	0.843145	2.04841	1.324e-05	0.000199948	0.000146545	4210	tags=79%, list=11%, signal=70%	C7/C3/C6/C4B/C1QB/C1QC/C1QA/C4A/C1S/C1R/C5
REACTOME_PLATELET_ADHESION_TO_EXPOSED_COLLAGEN	REACTOME_PLATELET_ADHESION_TO_EXPOSED_COLLAGEN	reactome platelet adhesion to exposed collagen	14	0.827577	2.01059	4.05151e-05	0.000516056	0.000378227	4358	tags=71%, list=12%, signal=63%	ITGA10/GP1BA/ITGA1/LYN/FCER1G/COL1A2/COL1A1/GP5/ITGA2/ITGB1
WP_CANCER_IMMUNOTHERAPY_BY_CTLA4_BLOCKADE	WP_CANCER_IMMUNOTHERAPY_BY_CTLA4_BLOCKADE	wp cancer immunotherapy by ctla4 blockade	14	0.779216	1.89309	0.000590725	0.00548372	0.00401912	1883	tags=43%, list=5%, signal=41%	CD28/CD80/CD86/PTPN6/CTLA4/HLA-DRB1
BIOCARTA_LYM_PATHWAY	BIOCARTA_LYM_PATHWAY	biocarta lym pathway	14	0.770339	1.87153	0.000794151	0.00709563	0.00520052	5298	tags=64%, list=14%, signal=55%	SELL/ITGAL/VCAM1/ITGB2/PECAM1/ITGA4/ICAM2/ITGB1/ICAM1
REACTOME_REGULATION_OF_IFNG_SIGNALING	REACTOME_REGULATION_OF_IFNG_SIGNALING	reactome regulation of ifng signaling	14	0.743679	1.80676	0.00238629	0.0170007	0.0124601	8421	tags=79%, list=23%, signal=61%	IFNG/PTPN6/JAK2/STAT1/SOCS1/SOCS3/IFNGR1/PIAS1/JAK1/IFNGR2/PTPN11
WP_OSTEOBLAST_SIGNALING	WP_OSTEOBLAST_SIGNALING	wp osteoblast signaling	14	0.735496	1.78688	0.00320805	0.0215995	0.0158307	3978	tags=64%, list=11%, signal=57%	TNFSF11/TNFRSF11B/PDGFRA/FGF23/ITGB3/COL1A1/IBSP/ITGAV/PDGFRB
PID_TCR_JNK_PATHWAY	PID_TCR_JNK_PATHWAY	pid tcr jnk pathway	14	0.733768	1.78268	0.00352567	0.0233379	0.0171048	3551	tags=43%, list=10%, signal=39%	PRKCB/MAP4K1/LCP2/MAP3K8/GRAP2/LAT
REACTOME_INTERLEUKIN_15_SIGNALING	REACTOME_INTERLEUKIN_15_SIGNALING	reactome interleukin 15 signaling	14	0.715988	1.73948	0.00613017	0.0362917	0.0265989	1775	tags=36%, list=5%, signal=34%	IL2RB/IL15/IL15RA/JAK3/IL2RG
REACTOME_LYSOSPHINGOLIPID_AND_LPA_RECEPTORS	REACTOME_LYSOSPHINGOLIPID_AND_LPA_RECEPTORS	reactome lysosphingolipid and lpa receptors	14	0.70497	1.71271	0.00861827	0.0463873	0.0339981	3149	tags=43%, list=9%, signal=39%	PLPPR1/LPAR1/S1PR4/S1PR3/S1PR1/LPAR5
BIOCARTA_ASBCELL_PATHWAY	BIOCARTA_ASBCELL_PATHWAY	biocarta asbcell pathway	13	0.903729	2.15978	3.75233e-07	7.39327e-06	5.41867e-06	2816	tags=92%, list=8%, signal=85%	IL2/CD40LG/CD28/FASLG/CD80/HLA-DRA/CD4/HLA-DRB1/HLA-DRB5/CD40/FAS/IL10
BIOCARTA_CTL_PATHWAY	BIOCARTA_CTL_PATHWAY	biocarta ctl pathway	13	0.875147	2.09147	5.82685e-06	9.24233e-05	6.77388e-05	3289	tags=85%, list=9%, signal=77%	CD3G/FASLG/CD247/ITGAL/CD3D/CD3E/ITGB2/PRF1/GZMB/FAS/B2M
WP_CONTROL_OF_IMMUNE_TOLERANCE_BY_VASOACTIVE_INTESTINAL_PEPTIDE	WP_CONTROL_OF_IMMUNE_TOLERANCE_BY_VASOACTIVE_INTESTINAL_PEPTIDE	wp control of immune tolerance by vasoactive intestinal peptide	13	0.86023	2.05582	1.54134e-05	0.000230015	0.000168582	2816	tags=69%, list=8%, signal=64%	IL2/IFNG/CD28/CD80/CD86/CTLA4/IL12A/FAS/IL10
REACTOME_KERATAN_SULFATE_DEGRADATION	REACTOME_KERATAN_SULFATE_DEGRADATION	reactome keratan sulfate degradation	13	0.803761	1.92087	0.000458503	0.00436356	0.00319814	1016	tags=38%, list=3%, signal=37%	OGN/KERA/OMD/FMOD/LUM
WP_DEVELOPMENT_OF_PULMONARY_DENDRITIC_CELLS_AND_MACROPHAGE_SUBSETS	WP_DEVELOPMENT_OF_PULMONARY_DENDRITIC_CELLS_AND_MACROPHAGE_SUBSETS	wp development of pulmonary dendritic cells and macrophage subsets	13	0.783974	1.87358	0.00114207	0.00938206	0.00687629	5255	tags=77%, list=14%, signal=66%	IRF8/IKZF1/TCF4/FLT3LG/SPI1/ID2/TPO/CSF1/BATF3/RUNX2
REACTOME_CHK1_CHK2_CDS1_MEDIATED_INACTIVATION_OF_CYCLIN_B_CDK1_COMPLEX	REACTOME_CHK1_CHK2_CDS1_MEDIATED_INACTIVATION_OF_CYCLIN_B_CDK1_COMPLEX	reactome chk1 chk2 cds1 mediated inactivation of cyclin b cdk1 complex	13	-0.744752	-1.82118	0.00445308	0.0282889	0.0207334	39	tags=15%, list=0%, signal=15%	CDC25C/SFN
BIOCARTA_TCRA_PATHWAY	BIOCARTA_TCRA_PATHWAY	biocarta tcra pathway	12	0.9471	2.2145	9.46133e-10	2.87488e-08	2.10705e-08	1939	tags=92%, list=5%, signal=87%	PTPRC/CD3G/LCK/CD247/CD3D/CD3E/HLA-DRA/ZAP70/CD4/HLA-DRB1/HLA-DRB5
BIOCARTA_BLYMPHOCYTE_PATHWAY	BIOCARTA_BLYMPHOCYTE_PATHWAY	biocarta blymphocyte pathway	12	0.920092	2.15136	6.86505e-08	1.49256e-06	1.09392e-06	2135	tags=92%, list=6%, signal=86%	CR2/PTPRC/CR1/CD80/ITGAL/ITGB2/HLA-DRA/HLA-DRB1/FCGR2B/HLA-DRB5/CD40
BIOCARTA_TCYTOTOXIC_PATHWAY	BIOCARTA_TCYTOTOXIC_PATHWAY	biocarta tcytotoxic pathway	12	0.914276	2.13776	1.4339e-07	2.96418e-06	2.1725e-06	1143	tags=83%, list=3%, signal=81%	PTPRC/CD3G/CD28/CD8A/CD2/CD247/ITGAL/CD3D/CD3E/ITGB2
BIOCARTA_THELPER_PATHWAY	BIOCARTA_THELPER_PATHWAY	biocarta thelper pathway	12	0.893687	2.08961	1.54523e-06	2.72522e-05	1.99736e-05	1836	tags=83%, list=5%, signal=79%	PTPRC/CD3G/CD28/CD2/CD247/ITGAL/CD3D/CD3E/ITGB2/CD4
REACTOME_INTERLEUKIN_2_SIGNALING	REACTOME_INTERLEUKIN_2_SIGNALING	reactome interleukin 2 signaling	12	0.852167	1.99253	4.15453e-05	0.000526519	0.000385896	3574	tags=67%, list=10%, signal=60%	IL2/IL2RA/LCK/IL2RB/JAK3/IL2RG/PTK2B/SYK
REACTOME_PECAM1_INTERACTIONS	REACTOME_PECAM1_INTERACTIONS	reactome pecam1 interactions	12	0.827727	1.93539	0.000179468	0.00194256	0.00142374	3870	tags=58%, list=10%, signal=52%	LCK/INPP5D/PTPN6/ITGB3/LYN/PECAM1/ITGAV
REACTOME_CD28_DEPENDENT_VAV1_PATHWAY	REACTOME_CD28_DEPENDENT_VAV1_PATHWAY	reactome cd28 dependent vav1 pathway	12	0.815608	1.90705	0.000298316	0.00310889	0.00227857	2562	tags=50%, list=7%, signal=47%	CD28/LCK/CD80/VAV1/CD86/PAK3
REACTOME_INTERLEUKIN_35_SIGNALLING	REACTOME_INTERLEUKIN_35_SIGNALLING	reactome interleukin 35 signalling	12	0.795165	1.85925	0.000890029	0.0077111	0.00565161	3891	tags=58%, list=11%, signal=52%	STAT4/EBI3/JAK2/IL27RA/IL12A/STAT1/IL6ST
REACTOME_MISCELLANEOUS_SUBSTRATES	REACTOME_MISCELLANEOUS_SUBSTRATES	reactome miscellaneous substrates	12	-0.767726	-1.84487	0.00129881	0.0103331	0.00757334	4516	tags=50%, list=12%, signal=44%	CYP2U1/CYP4B1/CYP2W1/CYP4F2/CYP4F3/CYP4F22
REACTOME_P2Y_RECEPTORS	REACTOME_P2Y_RECEPTORS	reactome p2y receptors	12	0.765976	1.791	0.0030236	0.0207215	0.0151872	2888	tags=58%, list=8%, signal=54%	P2RY10/P2RY13/P2RY14/P2RY12/LPAR4/P2RY1/P2RY6
REACTOME_SARS_COV_2_TARGETS_HOST_INTRACELLULAR_SIGNALLING_AND_REGULATORY_PATHWAYS	REACTOME_SARS_COV_2_TARGETS_HOST_INTRACELLULAR_SIGNALLING_AND_REGULATORY_PATHWAYS	reactome sars cov 2 targets host intracellular signalling and regulatory pathways	12	-0.718705	-1.72707	0.00577574	0.034594	0.0253546	39	tags=17%, list=0%, signal=17%	AKT1/SFN
BIOCARTA_LECTIN_PATHWAY	BIOCARTA_LECTIN_PATHWAY	biocarta lectin pathway	12	0.74442	1.7406	0.00684255	0.0395138	0.0289604	4210	tags=58%, list=11%, signal=52%	C7/C3/C6/C4B/C4A/MBL2/C5
REACTOME_APOPTOTIC_CLEAVAGE_OF_CELL_ADHESION_PROTEINS	REACTOME_APOPTOTIC_CLEAVAGE_OF_CELL_ADHESION_PROTEINS	reactome apoptotic cleavage of cell adhesion proteins	11	-0.884295	-2.06564	2.47288e-05	0.000331734	0.000243134	228	tags=45%, list=1%, signal=45%	CDH1/DSP/DSG3/DSG1/PKP1
REACTOME_TYPE_I_HEMIDESMOSOME_ASSEMBLY	REACTOME_TYPE_I_HEMIDESMOSOME_ASSEMBLY	reactome type i hemidesmosome assembly	11	-0.853548	-1.99382	0.000157657	0.00172443	0.00126386	1240	tags=36%, list=3%, signal=35%	LAMC2/COL17A1/KRT5/KRT14
BIOCARTA_IL5_PATHWAY	BIOCARTA_IL5_PATHWAY	biocarta il5 pathway	11	0.825664	1.89416	0.000305589	0.00315859	0.00231499	2422	tags=64%, list=7%, signal=59%	HLA-DRA/IL5RA/CD4/HLA-DRB1/HLA-DRB5/CCR3/CCL11
BIOCARTA_MONOCYTE_PATHWAY	BIOCARTA_MONOCYTE_PATHWAY	biocarta monocyte pathway	11	0.82553	1.89385	0.000305589	0.00315859	0.00231499	5298	tags=91%, list=14%, signal=78%	SELL/ITGAL/ITGB2/ITGAM/SELP/SELE/PECAM1/ITGA4/ITGB1/ICAM1
REACTOME_INTERLEUKIN_27_SIGNALING	REACTOME_INTERLEUKIN_27_SIGNALING	reactome interleukin 27 signaling	11	0.763823	1.75229	0.00377977	0.0246958	0.0181	3891	tags=55%, list=11%, signal=49%	EBI3/IL27/JAK2/IL27RA/STAT1/IL6ST
WP_AEROBIC_GLYCOLYSIS	WP_AEROBIC_GLYCOLYSIS	wp aerobic glycolysis	11	-0.76896	-1.79623	0.00552436	0.0334111	0.0244877	7049	tags=82%, list=19%, signal=66%	LDHA/PKM/PFKM/ENO1/GAPDH/TPI1/SLC2A1/GPI/ALDOA
REACTOME_RUNX1_AND_FOXP3_CONTROL_THE_DEVELOPMENT_OF_REGULATORY_T_LYMPHOCYTES_TREGS	REACTOME_RUNX1_AND_FOXP3_CONTROL_THE_DEVELOPMENT_OF_REGULATORY_T_LYMPHOCYTES_TREGS	reactome runx1 and foxp3 control the development of regulatory t lymphocytes tregs	10	0.874426	1.94457	8.41736e-05	0.00099199	0.000727048	4014	tags=90%, list=11%, signal=80%	CR1/IL2/IFNG/IL2RA/CTLA4/NFATC2/FOXP3/TNFRSF18/RUNX1
REACTOME_INTERLEUKIN_21_SIGNALING	REACTOME_INTERLEUKIN_21_SIGNALING	reactome interleukin 21 signaling	10	0.840043	1.8681	0.0006268	0.00576931	0.00422843	2825	tags=60%, list=8%, signal=55%	IL21/IL21R/STAT4/JAK3/IL2RG/STAT1
REACTOME_DISEASES_ASSOCIATED_WITH_SURFACTANT_METABOLISM	REACTOME_DISEASES_ASSOCIATED_WITH_SURFACTANT_METABOLISM	reactome diseases associated with surfactant metabolism	10	-0.804686	-1.85179	0.00181058	0.0134699	0.00987231	1615	tags=70%, list=4%, signal=67%	SLC34A2/SFTPC/SFTPD/SFTA3/SFTPA2/SFTPB/SFTPA1
WP_MRNA_VACCINE_ACTIVATION_OF_DENDRITIC_CELL_AND_INDUCTION_OF_IFN1	WP_MRNA_VACCINE_ACTIVATION_OF_DENDRITIC_CELL_AND_INDUCTION_OF_IFN1	wp mrna vaccine activation of dendritic cell and induction of ifn1	10	0.798974	1.77677	0.00344745	0.0230623	0.0169028	3719	tags=60%, list=10%, signal=54%	TLR8/TLR7/IFIH1/TNFRSF11A/DDX58/TLR3
REACTOME_EFFECTS_OF_PIP2_HYDROLYSIS	REACTOME_EFFECTS_OF_PIP2_HYDROLYSIS		27	0.600266	1.65716	0.00968523	0.0506766	0.0371419	5708	tags=48%, list=15%, signal=41%	RASGRP2/RASGRP1/PRKCQ/DGKB/ITPR1/MGLL/DGKA/PRKCH/TRPC6/ITPR2/DGKE/DGKH/DGKG
WP_ARRHYTHMOGENIC_RIGHT_VENTRICULAR_CARDIOMYOPATHY	WP_ARRHYTHMOGENIC_RIGHT_VENTRICULAR_CARDIOMYOPATHY		75	0.466136	1.56957	0.00968318	0.0506766	0.0371419	5943	tags=41%, list=16%, signal=35%	ITGA8/ITGA10/SLC8A1/CACNG3/ITGA11/ITGB8/ITGB7/ITGB3/ITGA1/CACNA2D3/CACNG6/CDH2/CACNG1/ITGA4/LAMA2/ITGA2/CACNG8/PKP2/ITGAV/TCF7/CTNNA3/CACNA2D4/ITGB1/RYR2/ITGA9/ITGA6/SGCB/DES/CACNB4/CACNA2D1/ITGA5
REACTOME_HIV_TRANSCRIPTION_ELONGATION	REACTOME_HIV_TRANSCRIPTION_ELONGATION		43	-0.493582	-1.64677	0.00977031	0.0508038	0.0372351	9258	tags=47%, list=25%, signal=35%	POLR2H/SSRP1/GTF2H4/GTF2H5/CDK9/NELFCD/POLR2F/POLR2A/SUPT5H/NELFB/GTF2F1/CTDP1/NELFA/POLR2J/NELFE/ERCC2/POLR2E/ELOB/POLR2L/POLR2I
BIOCARTA_FCER1_PATHWAY	BIOCARTA_FCER1_PATHWAY		39	0.538285	1.60599	0.00980349	0.0508038	0.0372351	4912	tags=28%, list=13%, signal=24%	PIK3CG/VAV1/PRKCB/BTK/LYN/FCER1G/NFATC2/SYK/FCER1A/MS4A2/PIK3CA
REACTOME_SCF_SKP2_MEDIATED_DEGRADATION_OF_P27_P21	REACTOME_SCF_SKP2_MEDIATED_DEGRADATION_OF_P27_P21		60	-0.449752	-1.60444	0.00981025	0.0508038	0.0372351	8268	tags=42%, list=22%, signal=32%	RPS27A/PSMD2/PSMC5/PSMF1/PSMC4/PSMB6/CKS1B/PSME3/CDK4/PSMD3/PSMB3/PSMD8/SEM1/PSMB4/PSMD4/CCND1/PSMD9/CCNE1/UBB/PSMB5/CDKN1A/PSMB7/UBA52/CDK2/PTK6
WP_HEPATITIS_B_INFECTION	WP_HEPATITIS_B_INFECTION		151	0.400434	1.4737	0.00973316	0.0508038	0.0372351	8021	tags=34%, list=22%, signal=27%	MMP9/FASLG/STAT4/PRKCB/TLR4/TGFB3/TLR2/JAK3/EGR2/JAK2/NFATC2/PTK2B/CREB5/CASP10/IFIH1/FAS/STAT1/DDX58/TLR3/CASP8/TNF/IFNB1/CREB3L3/TGFBR2/PRKCA/PIK3CA/TICAM2/EGR3/CREB3L1/TAB2/APAF1/IL6/IFNAR1/NFATC3/TGFB1/MAPK10/CASP3/NFKB1/ATF2/CREB1/PRKCG/IFNA1/TBK1/CREB3L2/MAP3K7/IRAK4/JAK1/PIK3R1/KRAS/STAT3/STAT5B/BRAF
WP_NONALCOHOLIC_FATTY_LIVER_DISEASE	WP_NONALCOHOLIC_FATTY_LIVER_DISEASE		150	-0.350101	-1.47072	0.00978688	0.0508038	0.0372351	6928	tags=41%, list=19%, signal=34%	COX7C/COX7A2/NDUFA9/SREBF1/MLXIP/CXCL8/ADIPOR2/RELA/TRAF2/BAK1/NDUFA6/UQCR11/UQCRB/RXRA/NDUFB1/NDUFS3/NDUFS2/UQCRH/NDUFA7/COX6C/UQCRHL/CYP2E1/PIK3CD/AKT1/COX5A/BAX/UQCRQ/NDUFA1/COX6B2/NDUFB4/SDHA/NDUFA2/NDUFV3/NDUFS5/MAP3K11/PRKAG3/GSK3A/COX4I1/UQCR10/NDUFB11/NDUFB10/NDUFB9/NDUFA8/COX8A/NDUFA11/NDUFB8/CYC1/UQCRC1/NDUFS6/COX5B/COX6A1/NDUFV1/COX6B1/NDUFA3/NDUFB7/NDUFS7/BBC3/NDUFC2/NDUFS8/NDUFA4L2/P…
WP_PREIMPLANTATION_EMBRYO	WP_PREIMPLANTATION_EMBRYO		59	-0.461144	-1.63749	0.00989533	0.0511394	0.037481	3857	tags=41%, list=10%, signal=36%	SOX2/CDH1/NANOGNB/ESRRA/TPRX1/SMARCA4/LEUTX/HNRNPAB/TCF7L1/IRF4/KHSRP/ZFP42/ZSCAN4/FOXD1/CELF3/PADI6/BARX2/HMGA1/TEAD4/IRX5/CDX2/NKX2-1/AQP3/FOXQ1
KEGG_MELANOGENESIS	KEGG_MELANOGENESIS		101	-0.386	-1.49863	0.0100008	0.0515787	0.037803	5686	tags=30%, list=15%, signal=25%	WNT3/DVL1/MAPK3/ADCY9/PLCB3/DVL3/POMC/PRKACG/CREB3L4/TCF7L1/DCT/CAMK2A/WNT7B/MAP2K2/GNAO1/HRAS/ADCY2/TYR/WNT10B/WNT4/WNT6/WNT7A/KIT/WNT11/FZD9/WNT3A/MC1R/TYRP1/CALML3/CALML5
REACTOME_TRANSPORT_OF_CONNEXONS_TO_THE_PLASMA_MEMBRANE	REACTOME_TRANSPORT_OF_CONNEXONS_TO_THE_PLASMA_MEMBRANE		21	-0.594104	-1.66433	0.0100614	0.0517855	0.0379545	4712	tags=48%, list=13%, signal=42%	TUBB1/TUBB6/TUBA4A/TUBA1C/TUBB3/TUBB2A/TUBB4B/TUBA8/GJB2/TUBB4A
PID_LKB1_PATHWAY	PID_LKB1_PATHWAY		47	-0.481873	-1.65634	0.0101342	0.0520541	0.0381514	8266	tags=38%, list=22%, signal=30%	PRKACA/TSC2/TP53/STK11/STRADB/CTSD/SMARCD3/CRTC2/RPTOR/CDC37/AKT1S1/PSEN2/MARK4/MAPT/MLST8/MYC/BRSK2/SFN
WP_MFAP5_EFFECT_ON_PERMEABILITY_AND_MOTILITY_OF_ENDOTHELIAL_CELLS_VIA_CYTOSKELETON_REARRANGEMENT	WP_MFAP5_EFFECT_ON_PERMEABILITY_AND_MOTILITY_OF_ENDOTHELIAL_CELLS_VIA_CYTOSKELETON_REARRANGEMENT		18	0.653895	1.65635	0.0103702	0.0530498	0.0388812	6621	tags=50%, list=18%, signal=41%	MFAP5/PRKCQ/ITGB3/ITPR1/ITGAV/MYLK/MYL2/LPP/CREB1
REACTOME_G_PROTEIN_BETA_GAMMA_SIGNALLING	REACTOME_G_PROTEIN_BETA_GAMMA_SIGNALLING		32	0.567534	1.63972	0.0103548	0.0530498	0.0388812	5748	tags=41%, list=16%, signal=34%	PIK3CG/BTK/GNGT2/GNGT1/PIK3R5/ARHGEF6/PIK3R6/GNG8/PLCB1/PLCB2/GNG11/GNB4/GNG2
WP_HOSTPATHOGEN_INTERACTION_OF_HUMAN_CORONAVIRUSES_INTERFERON_INDUCTION	WP_HOSTPATHOGEN_INTERACTION_OF_HUMAN_CORONAVIRUSES_INTERFERON_INDUCTION		33	0.559501	1.62895	0.0104898	0.0535532	0.0392501	7432	tags=45%, list=20%, signal=36%	TLR7/IFIH1/STAT1/DDX58/IFNAR2/NFKBIA/OAS1/IFNAR1/OAS2/NFKB1/OAS3/IRF9/TBK1/MAP3K7/JAK1
WP_IL1_AND_MEGAKARYOCYTES_IN_OBESITY	WP_IL1_AND_MEGAKARYOCYTES_IN_OBESITY		24	0.615653	1.67294	0.0105544	0.053774	0.039412	5298	tags=62%, list=14%, signal=54%	IFNG/MMP9/TLR2/IL18/PLA2G7/CCL2/CCR3/NLRP3/TLR1/IL1R1/FCER1A/PIK3CA/TIMP1/F2R/ICAM1
WP_TRYPTOPHAN_METABOLISM	WP_TRYPTOPHAN_METABOLISM		33	0.558862	1.62709	0.0107268	0.0544452	0.0399039	6448	tags=39%, list=17%, signal=33%	IDO1/IDO2/INMT/KMO/IL4I1/STAT1/AOX1/AHR/HAAO/ALDH2/CAT/TDO2/ASMT
REACTOME_APOPTOTIC_EXECUTION_PHASE	REACTOME_APOPTOTIC_EXECUTION_PHASE		52	-0.447886	-1.56124	0.0107293	0.0544452	0.0399039	228	tags=13%, list=1%, signal=13%	H1-2/MAPT/LMNA/DSP/DSG3/DSG1/PKP1
REACTOME_REGULATION_OF_TLR_BY_ENDOGENOUS_LIGAND	REACTOME_REGULATION_OF_TLR_BY_ENDOGENOUS_LIGAND		21	-0.590431	-1.65404	0.0107737	0.0545608	0.0399886	2573	tags=38%, list=7%, signal=35%	S100A1/FGB/APOB/SFTPD/SFTPA2/S100A9/S100A8/SFTPA1
REACTOME_CONDENSATION_OF_PROPHASE_CHROMOSOMES	REACTOME_CONDENSATION_OF_PROPHASE_CHROMOSOMES		73	-0.421657	-1.55997	0.0108893	0.0550355	0.0403365	10717	tags=48%, list=29%, signal=34%	H2BC11/H2AC8/CCNB1/H4-16/H2BC1/H4C4/H2AC6/H3-4/H3C11/H4C5/H2BC5/H2AC7/H3C1/H4C1/H2BC21/H3C3/H3C4/H2BC13/H2BC17/H2BC3/NCAPH2/PLK1/H2AC14/H2AZ1/H4C3/H3C7/H2AX/H3C2/H2AC20/H4C9/H2BC12/H4C6/H4C11/H2AJ/H3C14
WP_GASTRIC_ACID_PRODUCTION	WP_GASTRIC_ACID_PRODUCTION		11	-0.735728	-1.7186	0.0109256	0.0551089	0.0403904	2293	tags=45%, list=6%, signal=43%	PGA3/PGA5/CCK/PGC/GAST
REACTOME_SEALING_OF_THE_NUCLEAR_ENVELOPE_NE_BY_ESCRT_III	REACTOME_SEALING_OF_THE_NUCLEAR_ENVELOPE_NE_BY_ESCRT_III		32	-0.529997	-1.65536	0.0110757	0.0557543	0.0408634	8754	tags=56%, list=24%, signal=43%	CC2D1B/TUBB2B/TUBA3E/LEMD2/TUBAL3/CHMP4C/TUBB1/CHMP6/TUBB6/VPS4A/CHMP2A/TUBA4A/TUBA1C/TUBB3/TUBB2A/TUBB4B/TUBA8/TUBB4A
REACTOME_PHASE_0_RAPID_DEPOLARISATION	REACTOME_PHASE_0_RAPID_DEPOLARISATION		32	0.564493	1.63094	0.0113015	0.0567776	0.0416134	5123	tags=34%, list=14%, signal=30%	SCN7A/SCN3A/CAMK2B/SCN9A/CACNG6/FGF14/SCN11A/SCN2A/CACNG8/SCN2B/CAMK2D
REACTOME_CYTOSOLIC_IRON_SULFUR_CLUSTER_ASSEMBLY	REACTOME_CYTOSOLIC_IRON_SULFUR_CLUSTER_ASSEMBLY		13	-0.70236	-1.71752	0.0114313	0.0573156	0.0420077	7110	tags=62%, list=19%, signal=50%	CIAO2B/MMS19/NDOR1/CIAPIN1/CIAO3/POLD1/ERCC2/NUBP2
REACTOME_ACYL_CHAIN_REMODELLING_OF_PC	REACTOME_ACYL_CHAIN_REMODELLING_OF_PC		27	-0.563933	-1.6925	0.0115177	0.057634	0.0422411	187	tags=19%, list=1%, signal=18%	PLA2G2F/PLA2G3/PLA2G4D/PLA2G4F/PLA2G4E
BIOCARTA_BCR_PATHWAY	BIOCARTA_BCR_PATHWAY		33	0.555073	1.61605	0.0115565	0.0577141	0.0422997	3574	tags=24%, list=10%, signal=22%	CD79A/VAV1/PRKCB/BTK/LYN/CD79B/NFATC2/SYK
WP_METAPATHWAY_BIOTRANSFORMATION_PHASE_I_AND_II	WP_METAPATHWAY_BIOTRANSFORMATION_PHASE_I_AND_II		183	-0.318386	-1.3528	0.0117486	0.0585571	0.0429176	4535	tags=25%, list=12%, signal=22%	CYP4F12/CYP2U1/GPX4/CYP2E1/CYP4B1/UGT1A1/GSTA4/AKR7A2/GPX5/UGT2B11/NAA80/GSTO1/CHST9/CYP1A2/CYP7A1/BAAT/GSTZ1/CYP1A1/NAT8L/MGST3/GSTM4/NAT14/HS3ST4/GSTO2/NAT8/CYP2C19/UGT2B28/CYP26C1/CYP2W1/AKR7A3/CYP2F1/CYP4F2/EPHX1/KCNAB2/CYP4F8/GSTP1/SULT4A1/GSTA3/CYP4F3/CYP2C18/HS3ST6/GPX2/CYP4F22/UGT1A7/AKR1B10/SULT2B1
REACTOME_GLUCAGON_TYPE_LIGAND_RECEPTORS	REACTOME_GLUCAGON_TYPE_LIGAND_RECEPTORS		33	0.553598	1.61176	0.0119121	0.0592552	0.0434292	5748	tags=36%, list=16%, signal=31%	GCG/GLP2R/GLP1R/GNGT2/GHRHR/GNGT1/SCT/GNG8/GIPR/GNG11/GNB4/GNG2
WP_MAP3K1_ROLE_IN_PROMOTING_AND_BLOCKING_GONADAL_DETERMINATION	WP_MAP3K1_ROLE_IN_PROMOTING_AND_BLOCKING_GONADAL_DETERMINATION		17	-0.63834	-1.71201	0.0120872	0.0599725	0.043955	2124	tags=35%, list=6%, signal=33%	AXIN1/SOX9/FGFR2/WNT4/FOXL2/FGF9
WP_AGERAGE_PATHWAY	WP_AGERAGE_PATHWAY		66	0.466179	1.54365	0.0121039	0.0599725	0.043955	6483	tags=29%, list=18%, signal=24%	MMP9/PRKCB/MSR1/MMP13/NCF1/JAK2/STAT1/INHBB/CASP8/HIF1A/PRKCA/INS/NFKBIA/FOXO1/ALPL/ROCK1/CASP3/NFKB1/ATF2
KEGG_SPLICEOSOME	KEGG_SPLICEOSOME		127	-0.358315	-1.46592	0.0122794	0.0607227	0.0445048	10861	tags=35%, list=29%, signal=25%	ACIN1/ALYREF/SF3B6/SF3B2/DHX16/PRPF4/LSM3/EIF4A3/CCDC12/MAGOH/HNRNPA1/HSPA1B/EFTUD2/SNRNP70/HSPA1A/LSM7/SNRPD1/CHERP/U2AF2/WBP11/PRPF19/PCBP1/THOC3/SNRPF/PRPF31/SNRPE/SF3B5/SART1/SNRPD2/SNU13/XAB2/HNRNPA1P60/SNRPA/PUF60/SNRPC/PRPF6/TXNL4A/LSM2/LSM4/SNRPB/PQBP1/SF3B4/HSPA2/SF3A2
NABA_ECM_AFFILIATED	NABA_ECM_AFFILIATED		170	0.379155	1.42493	0.0125001	0.0616935	0.0452163	4833	tags=37%, list=13%, signal=32%	CLEC17A/CLC/CLEC4C/CLEC9A/SEMA3E/CLEC10A/CLEC4A/C1QTNF3/CLEC7A/CSPG5/CLEC4M/C1QTNF7/GPC6/PLXDC2/COLEC12/CLEC12A/MUC7/FREM2/LGALS2/REG1A/SEMA3A/REG3A/C1QB/C1QC/PARM1/SEMA4D/CLEC6A/FCN1/CLEC4E/FREM1/C1QA/FCN2/CLEC19A/CLEC2D/CLEC2B/REG4/CLEC2L/SDC2/SEMA3D/MUC13/LGALS9/PLXDC1/ANXA10/CLEC1A/LGALS14/C1QTNF9/CD209/FREM3/MUC5B/GREM1/MBL2/CLEC5A/SEMA3B/LGALS12/GPC4/CLEC1B/CLEC18B/SEMA6B/REG3G/MUC19/SEMA4A…
KEGG_ARRHYTHMOGENIC_RIGHT_VENTRICULAR_CARDIOMYOPATHY_ARVC	KEGG_ARRHYTHMOGENIC_RIGHT_VENTRICULAR_CARDIOMYOPATHY_ARVC		74	0.468438	1.57422	0.0125401	0.0617696	0.0452721	5943	tags=42%, list=16%, signal=35%	ITGA8/ITGA10/SLC8A1/CACNG3/ITGA11/ITGB8/ITGB7/ITGB3/ITGA1/CACNA2D3/CACNG6/CDH2/CACNG1/ITGA4/LAMA2/ITGA2/CACNG8/PKP2/ITGAV/TCF7/CTNNA3/CACNA2D4/ITGB1/RYR2/ITGA9/ITGA6/SGCB/DES/CACNB4/CACNA2D1/ITGA5
WP_BASE_EXCISION_REPAIR	WP_BASE_EXCISION_REPAIR		31	-0.539963	-1.67418	0.0126346	0.062114	0.0455245	7614	tags=52%, list=21%, signal=41%	LIG3/POLE4/APEX1/XRCC1/APEX2/POLL/SMUG1/NEIL2/UNG/FEN1/POLE/PNKP/POLD1/LIG1/POLD2/NTHL1
REACTOME_REGULATION_OF_LOCALIZATION_OF_FOXO_TRANSCRIPTION_FACTORS	REACTOME_REGULATION_OF_LOCALIZATION_OF_FOXO_TRANSCRIPTION_FACTORS		12	-0.690726	-1.65984	0.0126719	0.0621347	0.0455397	951	tags=42%, list=3%, signal=41%	FOXO4/AKT2/AKT1/FOXO6/SFN
REACTOME_DNA_DAMAGE_TELOMERE_STRESS_INDUCED_SENESCENCE	REACTOME_DNA_DAMAGE_TELOMERE_STRESS_INDUCED_SENESCENCE		79	-0.388764	-1.45046	0.0126881	0.0621347	0.0455397	10717	tags=46%, list=29%, signal=32%	H2BC11/H2AC8/H4-16/H2BC1/H4C4/H2AC6/H3-4/CABIN1/H4C5/H2BC5/TP53/H2AC7/HIRA/H4C1/H2BC21/HMGA2/KAT5/ACD/CCNE1/H2BC13/H2BC17/H2BC3/H2AC14/H2AZ1/H4C3/CDKN1A/H1-2/H2AX/H2AC20/H4C9/HMGA1/H2BC12/H4C6/CDK2/H4C11/H2AJ
PID_PI3KCI_AKT_PATHWAY	PID_PI3KCI_AKT_PATHWAY		35	-0.512862	-1.64311	0.0128643	0.0628757	0.0460828	4762	tags=20%, list=13%, signal=17%	BAD/AKT1/CDKN1A/GSK3A/MLST8/SLC2A4/SFN
REACTOME_CYTOPROTECTION_BY_HMOX1	REACTOME_CYTOPROTECTION_BY_HMOX1		61	-0.44862	-1.58773	0.0130999	0.0639031	0.0468358	6157	tags=33%, list=17%, signal=27%	SURF1/SMARCD3/RXRA/TACO1/COX6C/CARM1/COX5A/BLVRB/COX4I1/COX8A/STAP2/HMOX2/COX5B/COX6A1/COX6B1/ALB/HBB/HBA2/PTK6/HBA1
BIOCARTA_RAC1_PATHWAY	BIOCARTA_RAC1_PATHWAY		21	0.617712	1.60886	0.0131932	0.0641105	0.0469878	4912	tags=38%, list=13%, signal=33%	PIK3CG/VAV1/PDGFRA/CHN1/NCF2/PPP1R12B/MYL2/PIK3CA
REACTOME_UNBLOCKING_OF_NMDA_RECEPTORS_GLUTAMATE_BINDING_AND_ACTIVATION	REACTOME_UNBLOCKING_OF_NMDA_RECEPTORS_GLUTAMATE_BINDING_AND_ACTIVATION		21	0.617288	1.60775	0.0131932	0.0641105	0.0469878	5123	tags=43%, list=14%, signal=37%	GRIA2/GRIA4/CAMK2B/DLG2/GRIN2B/GRIA3/DLG3/GRIA1/CAMK2D
REACTOME_DUAL_INCISION_IN_TC_NER	REACTOME_DUAL_INCISION_IN_TC_NER		65	-0.445375	-1.60418	0.0134131	0.0650535	0.047679	9529	tags=35%, list=26%, signal=26%	RPS27A/POLR2H/ERCC1/GTF2H4/GTF2H5/RFC2/POLE4/RBX1/POLR2F/POLR2A/PRPF19/POLR2J/POLE/DDB1/UBB/XAB2/POLD1/ERCC2/POLR2E/POLD2/UBA52/POLR2L/POLR2I
REACTOME_ACTIVATION_OF_BAD_AND_TRANSLOCATION_TO_MITOCHONDRIA	REACTOME_ACTIVATION_OF_BAD_AND_TRANSLOCATION_TO_MITOCHONDRIA		15	-0.665973	-1.70384	0.0136844	0.0662162	0.0485311	7467	tags=33%, list=20%, signal=27%	BCL2/AKT2/BAD/AKT1/SFN
WP_INTEGRINMEDIATED_CELL_ADHESION	WP_INTEGRINMEDIATED_CELL_ADHESION		101	0.433271	1.52474	0.0137053	0.0662162	0.0485311	4358	tags=24%, list=12%, signal=21%	CAPN6/ITGA8/ITGAL/ITGA10/ITGB2/SELENOP/ITGA11/ITGAM/ITGB8/ITGB7/ITGB3/RAC2/ITGA1/PAK3/ITGA4/ITGAD/SHC3/ITGA2/CAV3/ITGAX/ITGAV/VAV3/RAP1A/ITGB1
REACTOME_SYNTHESIS_SECRETION_AND_DEACYLATION_OF_GHRELIN	REACTOME_SYNTHESIS_SECRETION_AND_DEACYLATION_OF_GHRELIN		19	0.638784	1.62496	0.0138001	0.0665466	0.0487732	6411	tags=47%, list=17%, signal=39%	GCG/GHRL/PLA2G7/PCSK1/MBOAT4/INS/IGF1/LEP/SPCS3
REACTOME_POST_CHAPERONIN_TUBULIN_FOLDING_PATHWAY	REACTOME_POST_CHAPERONIN_TUBULIN_FOLDING_PATHWAY		23	-0.591947	-1.69706	0.0139452	0.0670569	0.0491473	8427	tags=70%, list=23%, signal=54%	TUBB2B/TUBA3E/TUBAL3/TBCB/TBCD/TBCC/TUBB1/TUBB6/TUBA4A/TUBA1C/TUBB3/TUBB2A/ARL2/TUBB4B/TUBA8/TUBB4A
REACTOME_INTERLEUKIN_6_SIGNALING	REACTOME_INTERLEUKIN_6_SIGNALING		11	0.714339	1.63877	0.0139857	0.0670569	0.0491473	8421	tags=82%, list=23%, signal=63%	JAK2/STAT1/IL6ST/SOCS3/IL6/CBL/JAK1/STAT3/PTPN11
REACTOME_PROTEIN_LOCALIZATION	REACTOME_PROTEIN_LOCALIZATION		161	-0.335256	-1.40714	0.0139605	0.0670569	0.0491473	8934	tags=38%, list=24%, signal=29%	CHCHD4/ACOT8/PEX19/UBL4A/SLC25A13/DHRS4/ACOX3/TIMM23/CHCHD2/SEC61B/LDHD/PEX6/PEX14/PITRM1/HAO2/GRPEL1/TOMM7/TOMM5/FXN/GET3/CS/FIS1/TIMM44/TIMM17B/TIMM22/GFER/BCS1L/ACO2/ACOT2/VDAC1/COA4/BAG6/TIMM10/PEX16/UBB/PEX10/CHCHD5/DECR2/ATP5F1B/SLC25A6/EMD/MPV17/SGTA/ECH1/PMPCA/IDH3G/TYSND1/ATP5MC1/BAAT/NOS2/NDUFB8/TOMM40/MTX1/UBA52/CYC1/TIMM13/SAMM50/CHCHD10/TIMM50/AGXT/ABCD1
WP_NUCLEOTIDE_EXCISION_REPAIR_IN_XERODERMA_PIGMENTOSUM	WP_NUCLEOTIDE_EXCISION_REPAIR_IN_XERODERMA_PIGMENTOSUM		75	-0.416453	-1.55421	0.014105	0.0675006	0.0494725	10060	tags=37%, list=27%, signal=27%	H4-16/DDB2/H4C4/H2AC6/LIG3/ERCC1/GTF2H4/GTF2H5/H4C5/RFC2/POLE4/RBX1/XRCC1/H4C1/POLH/RAD23A/POLE/DDB1/XAB2/POLD1/LIG1/GPS1/H4C3/ERCC2/POLD2/H4C9/H4C6/H4C11
PID_ARF6_PATHWAY	PID_ARF6_PATHWAY		35	0.561184	1.64507	0.0142884	0.0679913	0.0498321	6167	tags=40%, list=17%, signal=33%	IPCEF1/ACAP1/GNA14/HGF/TSHR/ITGB3/AGTR1/ARAP2/LHCGR/EGF/ACAP2/GULP1/ARRB2/NCK1
WP_ANGIOGENESIS	WP_ANGIOGENESIS		24	0.597486	1.62358	0.0142661	0.0679913	0.0498321	7143	tags=54%, list=19%, signal=44%	MMP9/FGF2/PDGFRA/ANGPT1/TEK/FLT1/KDR/TIMP3/HIF1A/PIK3CA/PDGFB/SMAD1/VEGFA
WP_HEMATOPOIETIC_STEM_CELL_DIFFERENTIATION	WP_HEMATOPOIETIC_STEM_CELL_DIFFERENTIATION		61	0.472973	1.55702	0.0142535	0.0679913	0.0498321	4478	tags=31%, list=12%, signal=27%	RHOH/TRAF3IP3/IKZF1/NCKAP1L/VAV1/FLI1/CXCR4/THRB/ITGB3/CIITA/NFATC2/LMO2/SPI1/TPO/CSF1/CBFA2T3/IRF5/RUNX1/TNXB
REACTOME_ASSEMBLY_OF_THE_HIV_VIRION	REACTOME_ASSEMBLY_OF_THE_HIV_VIRION		16	-0.641258	-1.67269	0.0144442	0.068474	0.0501859	6590	tags=50%, list=18%, signal=41%	VPS37D/VPS37C/PPIA/UBB/VPS37B/VPS28/MVB12A/UBA52
REACTOME_EICOSANOID_LIGAND_BINDING_RECEPTORS	REACTOME_EICOSANOID_LIGAND_BINDING_RECEPTORS		15	0.671139	1.63941	0.0144405	0.068474	0.0501859	3466	tags=47%, list=9%, signal=42%	CYSLTR1/PTGDR/PTGER2/PTGER4/PTGER3/PTGFR/PTGIR
REACTOME_MITOTIC_PROMETAPHASE	REACTOME_MITOTIC_PROMETAPHASE		203	-0.307377	-1.32473	0.014602	0.0690922	0.050639	8957	tags=28%, list=24%, signal=21%	BIRC5/CENPA/TUBGCP2/HAUS8/TUBB2B/PRKACA/DYNLL1/TUBA3E/CDCA5/DCTN1/ODF2/DCTN3/CSNK1D/TUBAL3/TUBG2/DCTN2/CDCA8/INCENP/PPP2R5D/KIF2B/DYNLL2/RPS27/CENPO/HAUS5/NUMA1/ZWINT/CENPT/CSNK1E/CEP72/NINL/TUBB1/ACTR1A/CDC20/NUDC/TUBB6/PLK1/TUBA4A/PPP2R1A/CEP131/TUBB/SPC24/TUBG1/TUBA1C/RANGAP1/CENPM/PMF1/TUBB3/CSNK2B/SSNA1/AURKB/TUBB2A/MZT2B/TUBB4B/TUBA8/MZT2A/MAD1L1/TUBB4A
BIOCARTA_D4GDI_PATHWAY	BIOCARTA_D4GDI_PATHWAY		12	0.715364	1.67266	0.0147809	0.0696775	0.051068	7340	tags=67%, list=20%, signal=53%	PRF1/ARHGDIB/GZMB/CASP10/CASP8/APAF1/CASP3/ARHGAP5
REACTOME_SPHINGOLIPID_DE_NOVO_BIOSYNTHESIS	REACTOME_SPHINGOLIPID_DE_NOVO_BIOSYNTHESIS		45	-0.48904	-1.65674	0.0147809	0.0696775	0.051068	3399	tags=18%, list=9%, signal=16%	CERS4/CERS1/PLPP2/ALDH3B1/ALDH3B2/DEGS2/ACER1/CERS3
PID_IL23_PATHWAY	PID_IL23_PATHWAY		37	0.529561	1.57797	0.0150777	0.0708117	0.0518992	4912	tags=54%, list=13%, signal=47%	CXCL9/IL2/IFNG/STAT4/CD3E/IL12B/IL18RAP/IL18R1/IL18/IL23R/CD4/CCL2/JAK2/IL12RB1/STAT1/MPO/IL19/TNF/SOCS3/PIK3CA
REACTOME_GLOBAL_GENOME_NUCLEOTIDE_EXCISION_REPAIR_GG_NER	REACTOME_GLOBAL_GENOME_NUCLEOTIDE_EXCISION_REPAIR_GG_NER		84	-0.379355	-1.44471	0.0150532	0.0708117	0.0518992	9893	tags=36%, list=27%, signal=26%	COPS7A/RPS27A/DDB2/LIG3/ACTB/ERCC1/GTF2H4/GTF2H5/INO80E/RFC2/POLE4/RBX1/RUVBL1/MCRS1/ACTR5/XRCC1/INO80C/COPS6/UBE2I/RAD23A/POLE/DDB1/UBB/POLD1/LIG1/GPS1/ERCC2/TFPT/POLD2/UBA52
REACTOME_ACTIVATION_OF_AMPK_DOWNSTREAM_OF_NMDARS	REACTOME_ACTIVATION_OF_AMPK_DOWNSTREAM_OF_NMDARS		29	-0.534253	-1.63342	0.0151699	0.0711124	0.0521196	4712	tags=38%, list=13%, signal=33%	TUBB1/TUBB6/PRKAG3/TUBA4A/MAPT/TUBA1C/TUBB3/TUBB2A/TUBB4B/TUBA8/TUBB4A
WP_DISORDERS_OF_GALACTOSE_METABOLISM	WP_DISORDERS_OF_GALACTOSE_METABOLISM		13	-0.688397	-1.68337	0.0153303	0.0715655	0.0524517	6116	tags=54%, list=17%, signal=45%	GYG2/GALT/SLC2A2/GALE/GALK1/GYS1/SLC5A1
KEGG_TAURINE_AND_HYPOTAURINE_METABOLISM	KEGG_TAURINE_AND_HYPOTAURINE_METABOLISM		10	-0.726037	-1.6708	0.01538	0.0715655	0.0524517	2831	tags=40%, list=8%, signal=37%	GGT1/BAAT/GGT6/GAD2
REACTOME_RECEPTOR_TYPE_TYROSINE_PROTEIN_PHOSPHATASES	REACTOME_RECEPTOR_TYPE_TYROSINE_PROTEIN_PHOSPHATASES		20	0.63705	1.63231	0.0153742	0.0715655	0.0524517	3015	tags=45%, list=8%, signal=41%	SLITRK3/SLITRK4/IL1RAPL2/PTPRD/PPFIA2/NTRK3/SLITRK6/SLITRK5/IL1RAP
REACTOME_G2_M_DNA_DAMAGE_CHECKPOINT	REACTOME_G2_M_DNA_DAMAGE_CHECKPOINT		93	-0.379226	-1.45372	0.0153177	0.0715655	0.0524517	10717	tags=34%, list=29%, signal=25%	H2BC11/TOP3A/CCNB1/H4-16/H2BC1/H4C4/H3-4/RMI2/H4C5/RFC2/H2BC5/TP53/RAD9A/ATRIP/H4C1/H2BC21/CDC25C/KAT5/MDC1/BABAM1/H2BC13/H2BC17/PIAS4/H2BC3/BABAM2/H4C3/H2AX/H4C9/H2BC12/H4C6/H4C11/SFN
WP_IL4_SIGNALING_PATHWAY	WP_IL4_SIGNALING_PATHWAY		54	0.483762	1.53889	0.0154498	0.0717578	0.0525926	8000	tags=44%, list=22%, signal=35%	INPP5D/PTPN6/JAK3/IL2RG/DOK2/JAK2/STAT1/GATA3/SOCS1/HRH1/SOCS3/PIK3CA/CEBPA/NFKBIA/SOCS5/IL4R/IL4/NFKB1/ATF2/CBL/JAK1/PIK3R1/STAT3/STAT5B
WP_PRION_DISEASE_PATHWAY	WP_PRION_DISEASE_PATHWAY		32	0.552367	1.5959	0.0155792	0.0722256	0.0529355	8808	tags=53%, list=24%, signal=41%	PAX5/POU2F2/EBF1/SPI1/NCAM1/PRNP/BATF/FGFR1/HSP90B1/CASP3/NFKB1/CREB1/MEF2C/STAT3/HSPA5/RAD21/BCL11A
WP_RAS_AND_BRADYKININ_PATHWAYS_IN_COVID19	WP_RAS_AND_BRADYKININ_PATHWAYS_IN_COVID19		29	0.547748	1.53753	0.0156509	0.072425	0.0530816	6379	tags=45%, list=17%, signal=37%	AGTR2/CYP24A1/AGTR1/SERPINE1/REN/TNF/ACE/BDKRB2/SERPING1/ACE2/ROCK1/BDKRB1/NFKB1
PID_HIV_NEF_PATHWAY	PID_HIV_NEF_PATHWAY		35	0.558699	1.63779	0.0157292	0.0725213	0.0531522	6379	tags=43%, list=17%, signal=36%	FASLG/CD247/BIRC3/TRAF1/FAS/CASP8/TNF/CFLAR/MAP3K5/CASP7/NFKBIA/APAF1/MAP3K14/CASP3/NFKB1
REACTOME_BILE_ACID_AND_BILE_SALT_METABOLISM	REACTOME_BILE_ACID_AND_BILE_SALT_METABOLISM		45	0.503088	1.53607	0.015718	0.0725213	0.0531522	7297	tags=49%, list=20%, signal=39%	SLCO1B1/ABCC3/AKR1C4/SLCO1A2/SLC27A2/ABCB11/SLC51B/AKR1C3/CH25H/ACOX2/FABP6/PTGIS/CYP7B1/CYP39A1/OSBPL6/OSBPL3/NR1H4/AMACR/NCOA1/CYP46A1/SLC10A2/NCOA2
REACTOME_APOPTOTIC_CLEAVAGE_OF_CELLULAR_PROTEINS	REACTOME_APOPTOTIC_CLEAVAGE_OF_CELLULAR_PROTEINS		38	-0.499737	-1.62218	0.0157618	0.0725386	0.0531649	228	tags=16%, list=1%, signal=16%	MAPT/LMNA/DSP/DSG3/DSG1/PKP1
REACTOME_FORMATION_OF_THE_EARLY_ELONGATION_COMPLEX	REACTOME_FORMATION_OF_THE_EARLY_ELONGATION_COMPLEX		33	-0.529281	-1.66979	0.0158227	0.0726862	0.0532731	9258	tags=52%, list=25%, signal=39%	POLR2H/GTF2H4/GTF2H5/NELFCD/POLR2F/POLR2A/SUPT5H/NELFB/GTF2F1/CTDP1/NELFA/POLR2J/NELFE/ERCC2/POLR2E/POLR2L/POLR2I
REACTOME_POLO_LIKE_KINASE_MEDIATED_EVENTS	REACTOME_POLO_LIKE_KINASE_MEDIATED_EVENTS		16	-0.636988	-1.66155	0.015862	0.0727343	0.0533083	6513	tags=44%, list=18%, signal=36%	CDC25C/LIN37/CDC25A/PLK1/FOXM1/MYBL2/PKMYT1
REACTOME_TRNA_PROCESSING	REACTOME_TRNA_PROCESSING		108	-0.376078	-1.49638	0.0158953	0.0727548	0.0533234	8829	tags=31%, list=24%, signal=23%	WDR4/CLP1/POP1/CTU2/POM121C/RPP40/TRMU/NUP188/CPSF1/RAE1/TRMT12/RPP21/TRMT112/CPSF4/TSEN54/ELAC2/AAAS/PUS1/NUP214/HSD17B10/METTL1/QTRT1/GTPBP3/TRMT1/TSEN34/NUP93/POP7/TRMT61A/URM1/CTU1/LAGE3/ADAT3/RPP25
PID_GMCSF_PATHWAY	PID_GMCSF_PATHWAY		36	0.531621	1.57317	0.0161898	0.0739685	0.0542129	3574	tags=28%, list=10%, signal=25%	IRF8/CSF2RB/CCL2/LYN/JAK2/CSF2RA/OSM/STAT1/PRKACB/SYK
REACTOME_REGULATION_OF_TP53_ACTIVITY_THROUGH_ASSOCIATION_WITH_CO_FACTORS	REACTOME_REGULATION_OF_TP53_ACTIVITY_THROUGH_ASSOCIATION_WITH_CO_FACTORS		14	-0.674971	-1.676	0.0166104	0.0754802	0.0553208	8752	tags=64%, list=24%, signal=49%	BANP/AKT2/TP53/POU4F2/TP73/AKT1/PPP1R13L/POU4F1/TP63
REACTOME_CGMP_EFFECTS	REACTOME_CGMP_EFFECTS		16	0.671483	1.67185	0.0165803	0.0754802	0.0553208	4696	tags=56%, list=13%, signal=49%	KCNMA1/KCNMB4/ITPR1/PDE1A/IRAG1/PDE1B/KCNMB3/PDE5A/KCNMB1
WP_KYNURENINE_PATHWAY_AND_LINKS_TO_CELL_SENESCENCE	WP_KYNURENINE_PATHWAY_AND_LINKS_TO_CELL_SENESCENCE		23	0.607661	1.63554	0.0166092	0.0754802	0.0553208	6047	tags=48%, list=16%, signal=40%	IDO1/IFNG/IDO2/TLR4/KMO/AHR/TNF/IFNB1/HAAO/FOXO1/TDO2
REACTOME_HOMOLOGY_DIRECTED_REPAIR	REACTOME_HOMOLOGY_DIRECTED_REPAIR		137	-0.343035	-1.41748	0.0169174	0.0767367	0.0562418	9714	tags=34%, list=26%, signal=25%	H2BC1/RPS27A/H4C4/TIMELESS/LIG3/H3-4/RMI2/ERCC1/PPP4C/H4C5/ABL1/RFC2/POLE4/RAD51/H2BC5/RAD9A/ATRIP/XRCC1/H4C1/H2BC21/POLH/UBE2I/KAT5/EME1/SIRT6/XRCC3/SEM1/FEN1/MDC1/BABAM1/H2BC13/POLE/H2BC17/PIAS4/H2BC3/BABAM2/UBB/POLD1/H4C3/H2AX/POLD2/UBA52/H4C9/H2BC12/H4C6/CDK2/H4C11
REACTOME_MITOTIC_PROPHASE	REACTOME_MITOTIC_PROPHASE		142	-0.33809	-1.40125	0.0170584	0.0772373	0.0566087	10759	tags=39%, list=29%, signal=28%	NUP62/H2BC11/H2AC8/CCNB1/POM121/H4-16/ENSA/H2BC1/H4C4/PPP2R2D/H2AC6/H3-4/H3C11/H4C5/POM121C/LEMD2/H2BC5/H2AC7/NUP188/H3C1/RAE1/H4C1/RAB1B/CTDNEP1/H2BC21/NUMA1/H3C3/MAPK3/AAAS/H3C4/NUP214/H2BC13/H2BC17/H2BC3/NCAPH2/LPIN3/PLK1/BANF1/H2AC14/H2AZ1/EMD/H4C3/PPP2R1A/NUP93/H3C7/H2AX/H3C2/H2AC20/H4C9/H2BC12/H4C6/LMNA/H4C11/H2AJ/H3C14
WP_CCL18_SIGNALING_PATHWAY	WP_CCL18_SIGNALING_PATHWAY		51	0.496003	1.55916	0.0172624	0.0780211	0.0571831	6354	tags=41%, list=17%, signal=34%	CCR8/MIAT/MMP9/VCAM1/COL1A2/CDH2/PTK2B/STAT1/LINC00649/VEGFC/SNAI1/LINC02582/HIF1A/HOTAIR/FN1/KIF5B/LINC01361/ATE1-AS1/FZD4/ACTA2/PPM1K-DT
BIOCARTA_ACE2_PATHWAY	BIOCARTA_ACE2_PATHWAY		13	0.689496	1.64779	0.0173514	0.0781434	0.0572727	5902	tags=62%, list=16%, signal=52%	COL4A3/COL4A4/AGTR2/AGTR1/REN/ACE/COL4A1/ACE2
REACTOME_RNA_POLYMERASE_I_TRANSCRIPTION_TERMINATION	REACTOME_RNA_POLYMERASE_I_TRANSCRIPTION_TERMINATION		31	-0.527175	-1.63453	0.0173358	0.0781434	0.0572727	9270	tags=45%, list=25%, signal=34%	POLR1E/POLR2H/GTF2H4/GTF2H5/POLR1A/POLR2F/POLR1D/TAF1C/POLR1G/POLR1H/POLR1C/ERCC2/POLR2E/POLR2L
WP_ENDOTHELIN_PATHWAYS	WP_ENDOTHELIN_PATHWAYS		32	0.547811	1.58274	0.017482	0.0783636	0.0574342	6343	tags=47%, list=17%, signal=39%	ADRB1/NPY1R/NPY/ADRA1A/CALCRL/EDNRA/PTGIR/MYL1/MYLK/PLCB1/PRKCA/ECE1/EDN1/CNN1/GUCY1B2
KEGG_APOPTOSIS	KEGG_APOPTOSIS		87	0.449957	1.55018	0.0174935	0.0783636	0.0574342	6379	tags=34%, list=17%, signal=29%	PIK3CG/CSF2RB/FASLG/BIRC3/TNFSF10/TNFRSF10D/PIK3R5/IRAK2/PRKAR2B/CASP10/IRAK3/FAS/IL1R1/IL1RAP/TNFRSF10A/PRKACB/CASP8/TNF/IL3RA/CFLAR/PIK3CA/CASP7/ATM/NFKBIA/XIAP/APAF1/MAP3K14/TNFRSF10C/CASP3/NFKB1
KEGG_NOD_LIKE_RECEPTOR_SIGNALING_PATHWAY	KEGG_NOD_LIKE_RECEPTOR_SIGNALING_PATHWAY		62	0.47064	1.54906	0.0174795	0.0783636	0.0574342	6742	tags=48%, list=18%, signal=40%	BIRC3/CASP5/CCL5/CCL8/IL18/NAIP/PSTPIP1/CCL2/NLRP1/NLRC4/NLRP3/CCL11/CCL7/CCL13/NOD2/CARD9/CASP8/TNF/CARD6/TAB2/NFKBIA/XIAP/CARD8/IL6/HSP90B1/MEFV/MAPK10/NFKB1/TAB3/TNFAIP3
REACTOME_RND3_GTPASE_CYCLE	REACTOME_RND3_GTPASE_CYCLE		42	-0.464792	-1.53484	0.0177278	0.0788528	0.0577927	3417	tags=14%, list=9%, signal=13%	SCRIB/CKB/VANGL2/FAM83B/DSP/DSG1
REACTOME_BASE_EXCISION_REPAIR_AP_SITE_FORMATION	REACTOME_BASE_EXCISION_REPAIR_AP_SITE_FORMATION		62	-0.427968	-1.53059	0.0177172	0.0788528	0.0577927	10717	tags=48%, list=29%, signal=34%	H2BC11/H2AC8/H4-16/H2BC1/H4C4/H2AC6/H3-4/H4C5/H2BC5/H2AC7/H4C1/H2BC21/SMUG1/NEIL2/UNG/ACD/H2BC13/H2BC17/H2BC3/H2AC14/H2AZ1/H4C3/H2AX/NTHL1/H2AC20/H4C9/H2BC12/H4C6/H4C11/H2AJ
REACTOME_G_PROTEIN_MEDIATED_EVENTS	REACTOME_G_PROTEIN_MEDIATED_EVENTS		54	0.480462	1.52839	0.0176728	0.0788528	0.0577927	6730	tags=37%, list=18%, signal=30%	PDE1C/GNA14/CAMK2B/PRKAR2B/ADCY7/ITPR1/PDE1A/CAMK4/PDE1B/PRKACB/NBEA/GNAT3/ITPR2/PLCB1/PRKCA/PLCB2/CAMK2D/ADCY4/CREB1/PRKCG
KEGG_OOCYTE_MEIOSIS	KEGG_OOCYTE_MEIOSIS		113	-0.358788	-1.42633	0.0176917	0.0788528	0.0577927	7046	tags=25%, list=19%, signal=20%	PPP2R5D/MAD2L2/PPP3R2/CDC25C/ANAPC2/CDC16/CHP1/MAPK12/MAPK3/PPP1CA/ESPL1/ADCY9/CCNE1/PRKACG/CDC20/ANAPC11/PLK1/PTTG1/PPP2R1A/STAG3/CAMK2A/CDK2/ADCY2/SPDYC/PKMYT1/CHP2/CALML3/CALML5
WP_IL2_SIGNALING_PATHWAY	WP_IL2_SIGNALING_PATHWAY		42	0.513638	1.54882	0.0177993	0.0790316	0.0579237	3574	tags=26%, list=10%, signal=24%	IL2/IL2RA/LCK/IL2RB/CCND2/JAK3/IL2RG/PTK2B/STAT1/NMI/SYK
BIOCARTA_IL1R_PATHWAY	BIOCARTA_IL1R_PATHWAY		31	0.560174	1.60838	0.0179192	0.0794241	0.0582114	7211	tags=45%, list=19%, signal=36%	TGFB3/IRAK2/IRAK3/IL1R1/IL1RAP/TNF/IFNB1/NFKBIA/IL6/MAP3K14/TGFB1/NFKB1/IFNA1/MAP3K7
WP_GLYCOLYSIS_AND_GLUCONEOGENESIS	WP_GLYCOLYSIS_AND_GLUCONEOGENESIS		43	-0.47422	-1.58217	0.0179921	0.0794816	0.0582536	8369	tags=58%, list=23%, signal=45%	PDHA1/PC/GOT1/FBP2/LDHA/PKM/PFKM/PFKL/ENO1/GOT2/GCK/LDHB/PFKP/MDH2/GAPDH/SLC2A2/TPI1/ENO2/SLC2A1/ENO3/LDHC/GPI/SLC2A4/ALDOA/PKLR
WP_MBDNF_AND_PROBDNF_REGULATION_OF_GABA_NEUROTRANSMISSION	WP_MBDNF_AND_PROBDNF_REGULATION_OF_GABA_NEUROTRANSMISSION		38	0.513833	1.52393	0.0179952	0.0794816	0.0582536	2354	tags=21%, list=6%, signal=20%	GABRB2/PIK3CG/GABRA2/NGFR/NTRK2/JAK2/GABRG2/BDNF
REACTOME_MRNA_CAPPING	REACTOME_MRNA_CAPPING		29	-0.523469	-1.60045	0.018185	0.0801793	0.0587649	9258	tags=41%, list=25%, signal=31%	POLR2H/GTF2H4/GTF2H5/POLR2F/POLR2A/SUPT5H/GTF2F1/POLR2J/ERCC2/POLR2E/POLR2L/POLR2I
KEGG_GLYCOSPHINGOLIPID_BIOSYNTHESIS_GANGLIO_SERIES	KEGG_GLYCOSPHINGOLIPID_BIOSYNTHESIS_GANGLIO_SERIES		15	0.658065	1.60747	0.0183432	0.0807357	0.0591727	6447	tags=40%, list=17%, signal=33%	ST8SIA5/ST6GALNAC5/ST6GALNAC6/ST6GALNAC4/B4GALNT1/SLC33A1
WP_GENES_CONTROLLING_NEPHROGENESIS	WP_GENES_CONTROLLING_NEPHROGENESIS		44	0.510403	1.55358	0.0186142	0.0817858	0.0599423	7143	tags=48%, list=19%, signal=39%	NPHS1/ITGA8/CXCL12/GDNF/CXCR4/WT1/HOXD11/EYA1/CD36/SLIT2/FOXC2/KDR/PDGFRB/SIX1/ITGB1/SHH/NCK1/PDGFB/TCF21/FOXC1/VEGFA
REACTOME_DNA_STRAND_ELONGATION	REACTOME_DNA_STRAND_ELONGATION		32	-0.507793	-1.58601	0.0186589	0.0818395	0.0599817	7991	tags=38%, list=22%, signal=29%	POLA2/CDC45/RFC2/MCM4/MCM3/MCM7/MCM5/FEN1/POLD1/GINS2/LIG1/POLD2
REACTOME_STAT3_NUCLEAR_EVENTS_DOWNSTREAM_OF_ALK_SIGNALING	REACTOME_STAT3_NUCLEAR_EVENTS_DOWNSTREAM_OF_ALK_SIGNALING		10	0.743846	1.65418	0.018701	0.0818816	0.0600126	4564	tags=40%, list=12%, signal=35%	PRDM1/CD274/IL2RG/HIF1A
KEGG_PYRIMIDINE_METABOLISM	KEGG_PYRIMIDINE_METABOLISM		97	-0.383008	-1.4639	0.0188768	0.0825084	0.060472	9318	tags=42%, list=25%, signal=32%	POLR3K/POLR1E/POLR2H/POLR3C/DTYMK/CTPS1/UCKL1/POLA2/POLE4/NME3/POLR1A/POLR2J3/TYMS/POLR2F/ENTPD6/POLR2A/UCK2/POLR1D/POLR2J/POLE/POLR3H/POLR1H/POLD1/ITPA/CAD/UPP1/POLR1C/POLR2E/NT5C/TXNRD2/POLD2/UCK1/NME2/NME1/TK1/POLR2L/ENTPD8/POLR2I/NME4/NT5M/CDA
REACTOME_NOTCH3_ACTIVATION_AND_TRANSMISSION_OF_SIGNAL_TO_THE_NUCLEUS	REACTOME_NOTCH3_ACTIVATION_AND_TRANSMISSION_OF_SIGNAL_TO_THE_NUCLEUS		25	-0.552355	-1.60911	0.018983	0.0827576	0.0606546	4439	tags=32%, list=12%, signal=28%	APH1A/MIB2/UBB/PSEN2/UBA52/PSENEN/JAG2/NEURL1
REACTOME_O_LINKED_GLYCOSYLATION_OF_MUCINS	REACTOME_O_LINKED_GLYCOSYLATION_OF_MUCINS		62	0.466456	1.53529	0.0189995	0.0827576	0.0606546	7153	tags=47%, list=19%, signal=38%	CHST4/GALNT13/GALNT5/GALNT17/MUC7/GCNT1/GALNT15/GALNT8/GCNT4/MUC13/B3GNT5/GALNT16/MUC5B/GALNT4/GALNT9/ST6GAL1/B3GNT7/A4GNT/ST6GALNAC4/MUC3A/MUC16/B4GALT6/GALNT12/GALNTL5/MUC17/C1GALT1C1/B3GNT2/GALNT10/GALNT7
PID_CXCR3_PATHWAY	PID_CXCR3_PATHWAY		43	0.502684	1.51869	0.0190516	0.0828415	0.0607161	2422	tags=19%, list=7%, signal=17%	CXCL9/CXCL13/CXCL10/CXCL11/ITGAL/ITGB2/CXCR3/CCL11
REACTOME_RESOLUTION_OF_SISTER_CHROMATID_COHESION	REACTOME_RESOLUTION_OF_SISTER_CHROMATID_COHESION		126	-0.349994	-1.43105	0.0192643	0.0836223	0.0612884	9416	tags=29%, list=25%, signal=22%	PPP2R5B/KIF2C/BIRC5/CENPA/TUBB2B/DYNLL1/TUBA3E/CDCA5/TUBAL3/CDCA8/INCENP/PPP2R5D/KIF2B/DYNLL2/RPS27/CENPO/ZWINT/CENPT/TUBB1/CDC20/NUDC/TUBB6/PLK1/TUBA4A/PPP2R1A/SPC24/TUBA1C/RANGAP1/CENPM/PMF1/TUBB3/AURKB/TUBB2A/TUBB4B/TUBA8/MAD1L1/TUBB4A
KEGG_PRION_DISEASES	KEGG_PRION_DISEASES		35	0.547486	1.60492	0.0193313	0.0836253	0.0612905	5811	tags=37%, list=16%, signal=31%	C7/C6/CCL5/C1QB/C1QC/C1QA/NCAM1/PRKACB/C5/PRNP/NCAM2/LAMC1/IL6
BIOCARTA_CASPASE_PATHWAY	BIOCARTA_CASPASE_PATHWAY		22	0.588809	1.5689	0.0193001	0.0836253	0.0612905	7259	tags=50%, list=20%, signal=40%	BIRC3/PRF1/ARHGDIB/GZMB/CASP10/CASP8/CASP7/XIAP/APAF1/CASP3/CASP4
REACTOME_RHO_GTPASES_ACTIVATE_PKNS	REACTOME_RHO_GTPASES_ACTIVATE_PKNS		93	-0.37331	-1.43105	0.0193686	0.0836432	0.0613036	7528	tags=39%, list=20%, signal=31%	H2BC1/H4C4/H2AC6/MYL6/MYH14/H3C11/H4C5/H2BC5/H2AC7/H3C1/H4C1/KDM1A/H2BC21/CDC25C/H3C3/H3C4/H2BC13/H2BC17/PPP1R14A/H2BC3/H2AC14/H2AZ1/PAK1/H4C3/H3C7/H2AX/H3C2/H2AC20/PKN3/H4C9/H2BC12/H4C6/H4C11/H2AJ/H3C14/SFN
PID_FAS_PATHWAY	PID_FAS_PATHWAY		38	0.512391	1.51965	0.0194066	0.0836641	0.061319	6334	tags=32%, list=17%, signal=26%	FASLG/BIRC3/BTK/CASP10/FAS/FAIM2/SYK/CASP8/CFLAR/PIK3CA/MAPK10/CASP3
REACTOME_REGULATION_OF_INSULIN_SECRETION	REACTOME_REGULATION_OF_INSULIN_SECRETION		78	0.441817	1.49896	0.0195093	0.0839632	0.0615382	5748	tags=33%, list=16%, signal=28%	AKAP5/GNA14/GCG/GLP1R/ADRA2A/GNGT2/GNGT1/KCNC2/CHRM3/ABCC8/PRKAR2B/ITPR1/CD36/PRKACB/ACSL4/RAP1A/CACNA1E/ITPR2/GNG8/PLCB1/PRKCA/INS/PLCB2/GNG11/GNB4/GNG2
REACTOME_CHROMATIN_MODIFYING_ENZYMES	REACTOME_CHROMATIN_MODIFYING_ENZYMES		273	-0.291126	-1.29811	0.0195896	0.0841653	0.0616863	10857	tags=36%, list=29%, signal=26%	KAT14/HDAC10/KDM4B/SMARCD1/H2BC11/SETDB2/KMT2B/PADI3/TBL1X/H2AC8/SAP18/GATAD2B/H4-16/KDM5B/H2BC1/H4C4/KAT8/H2AC6/NCOR2/ACTB/SMARCD2/DMAP1/SETD6/KDM6B/WDR77/H3C11/H4C5/BRD1/ARID5B/PRMT5/H2BC5/KDM4D/KAT2A/RUVBL1/H2AC7/MCRS1/CHD3/H3C1/H4C1/SETDB1/KDM1A/ELP6/H2BC21/MTA1/RELA/SMARCB1/COPRS/H3C3/CDK4/SMARCD3/ELP5/KAT5/WDR5/SMYD3/H2AC12/SETD1A/H2AC17/DOT1L/CCND1/KMT5C/H2AC16/H3C4/H2BC13/CHD4/H2BC17/CARM…
WP_G_PROTEIN_SIGNALING_PATHWAYS	WP_G_PROTEIN_SIGNALING_PATHWAYS		91	0.42698	1.47239	0.0199547	0.0855882	0.0627292	7383	tags=34%, list=20%, signal=27%	AKAP5/PDE1C/GNA14/PRKCB/PRKCQ/GNGT2/GNGT1/PRKAR2B/ADCY7/ITPR1/AKAP6/PDE7B/PDE1A/AKAP12/PDE1B/PRKACB/PRKCH/AKAP11/GNG8/PRKCA/PDE7A/AKAP13/GNG11/ADCY4/AKAP10/PPP3CA/PRKCG/AKAP7/PDE4B/PDE8B/PDE4D
REACTOME_BUTYROPHILIN_BTN_FAMILY_INTERACTIONS	REACTOME_BUTYROPHILIN_BTN_FAMILY_INTERACTIONS		12	0.703424	1.64474	0.020179	0.0861146	0.063115	4793	tags=58%, list=13%, signal=51%	BTN1A1/BTNL2/CD209/BTN3A1/BTNL8/BTN3A3/BTN3A2
REACTOME_ARACHIDONIC_ACID_METABOLISM	REACTOME_ARACHIDONIC_ACID_METABOLISM		59	-0.437955	-1.55515	0.020121	0.0861146	0.063115	2978	tags=27%, list=8%, signal=25%	FAAH/CYP1A2/GGT1/CYP1A1/PRXL2B/PTGES2/CYP2C19/AWAT1/DPEP3/CYP4F2/CYP4F8/CYP4F3/GPX2/ALOXE3/CYP4F22/ALOX12B
PID_BETA_CATENIN_NUC_PATHWAY	PID_BETA_CATENIN_NUC_PATHWAY		79	-0.373284	-1.39271	0.0201799	0.0861146	0.063115	4189	tags=22%, list=11%, signal=19%	CDKN2A/SMARCA4/TCF7L1/TLE1/AXIN2/TERT/SNAI2/RUVBL2/MYC/SALL4/IGF2BP1/DKK4/PITX2/SP5/MYF5/SFN/KRT1
PID_P38_MK2_PATHWAY	PID_P38_MK2_PATHWAY		21	-0.560946	-1.57144	0.0202222	0.0861493	0.0631404	1104	tags=14%, list=3%, signal=14%	HSPB1/TH/SFN
WP_MONOAMINE_GPCRS	WP_MONOAMINE_GPCRS		33	0.530866	1.54558	0.0203685	0.0866263	0.06349	5526	tags=52%, list=15%, signal=44%	ADRB1/ADRA2A/ADRA1A/HTR2A/CHRM3/HTR4/DRD1/DRD3/HRH1/HTR6/HTR1E/HTR7/CHRM5/HTR1F/DRD5/ADRB3/CHRM2
WP_GLYCEROLIPIDS_AND_GLYCEROPHOSPHOLIPIDS	WP_GLYCEROLIPIDS_AND_GLYCEROPHOSPHOLIPIDS		22	-0.56105	-1.5948	0.021033	0.0891701	0.0653544	3251	tags=41%, list=9%, signal=37%	PTDSS1/CDS1/DGAT2/PNPLA3/GPAT4/PTDSS2/DGAT1/PCYT2/PEMT
PID_HNF3A_PATHWAY	PID_HNF3A_PATHWAY		44	-0.472739	-1.58236	0.0210727	0.0891701	0.0653544	794	tags=16%, list=2%, signal=16%	APOB/TFF1/FOXA2/SFTPD/CYP2C18/SFTPA2/SFTPA1
WP_METABOLIC_REPROGRAMMING_IN_PANCREATIC_CANCER	WP_METABOLIC_REPROGRAMMING_IN_PANCREATIC_CANCER		42	-0.458482	-1.514	0.0210453	0.0891701	0.0653544	9366	tags=48%, list=25%, signal=36%	SLC1A5/GPT/PDHA1/GOT1/TP53/BCAT2/LDHA/PKM/SLC16A1/BCKDHA/PFKL/CS/GOT2/SLC43A1/CARM1/FASN/HMGCS2/SLC2A1/GPI/SLC7A5
WP_OSTEOCLAST_SIGNALING	WP_OSTEOCLAST_SIGNALING		16	0.662024	1.6483	0.0212072	0.0895605	0.0656405	6427	tags=62%, list=17%, signal=52%	TNFSF11/TNFRSF11B/ITGB3/SPP1/TNFRSF11A/IFNB1/TRPV5/GPR68/IFNAR1/PDGFB
WP_INTRACELLULAR_TRAFFICKING_PROTEINS_INVOLVED_IN_CMT_NEUROPATHY	WP_INTRACELLULAR_TRAFFICKING_PROTEINS_INVOLVED_IN_CMT_NEUROPATHY		27	-0.53325	-1.60041	0.021236	0.0895605	0.0656405	2243	tags=22%, list=6%, signal=21%	RABAC1/HSPB8/RAB3B/HSPB1/RAB3A/RAB25
REACTOME_RECRUITMENT_OF_NUMA_TO_MITOTIC_CENTROSOMES	REACTOME_RECRUITMENT_OF_NUMA_TO_MITOTIC_CENTROSOMES		95	-0.386135	-1.47671	0.0214325	0.0900878	0.066027	8791	tags=38%, list=24%, signal=29%	TUBGCP2/HAUS8/TUBB2B/PRKACA/DYNLL1/TUBA3E/DCTN1/ODF2/DCTN3/CSNK1D/TUBAL3/TUBG2/DCTN2/HAUS5/NUMA1/CSNK1E/CEP72/NINL/TUBB1/ACTR1A/TUBB6/PLK1/TUBA4A/PPP2R1A/CEP131/TUBB/TUBG1/TUBA1C/TUBB3/SSNA1/TUBB2A/MZT2B/TUBB4B/TUBA8/MZT2A/TUBB4A
REACTOME_ION_CHANNEL_TRANSPORT	REACTOME_ION_CHANNEL_TRANSPORT		183	-0.306829	-1.3037	0.0214239	0.0900878	0.066027	5680	tags=27%, list=15%, signal=23%	ATP13A1/SGK1/SGK2/ASIC4/TRPC7/ATP6V0D1/TRPA1/FXYD7/ATP13A2/ATP6V0A4/MCOLN1/UBB/ATP10A/ATP6V0B/NEDD4L/ATP6V0A1/ATP6AP1/ATP13A5/CAMK2A/BEST1/ANO7/UBA52/ATP8B3/ATP6V1F/TTYH2/ATP1A3/ATP6V0D2/ASIC1/ASIC3/CLCA1/CLCN7/TTYH1/TRPV2/TTYH3/SCNN1B/TRPM1/CLCNKB/BEST2/RYR1/ATP12A/STOML3/CLCA4/ATP13A4/ATP2B3/WNK2/TPCN2/ATP2C2/SCNN1G/SCNN1A/CLCA2
BIOCARTA_TALL1_PATHWAY	BIOCARTA_TALL1_PATHWAY		14	0.671303	1.63092	0.0216841	0.0908426	0.0665803	997	tags=21%, list=3%, signal=21%	TNFRSF17/TNFSF13B/TNFRSF13C
REACTOME_KINESINS	REACTOME_KINESINS		61	-0.434808	-1.53885	0.0216697	0.0908426	0.0665803	8451	tags=46%, list=23%, signal=35%	KIF20A/TUBB2B/TUBA3E/KLC4/TUBAL3/KIF21A/KIF2B/KIFC2/KIF18B/KIF22/KIF26B/TUBB1/KIF1C/TUBB6/KLC2/TUBA4A/KIFC1/TUBA1C/KIF26A/KIF12/TUBB3/TUBB2A/TUBB4B/TUBA8/KIF1A/KIF25/TUBB4A/KLC3
REACTOME_SWITCHING_OF_ORIGINS_TO_A_POST_REPLICATIVE_STATE	REACTOME_SWITCHING_OF_ORIGINS_TO_A_POST_REPLICATIVE_STATE		92	-0.386864	-1.48534	0.0217831	0.0911062	0.0667735	9529	tags=37%, list=26%, signal=28%	RPS27A/PSMD2/ORC1/PSMC5/PSMF1/PSMC4/PSMB6/RBX1/ANAPC15/PSME3/ANAPC2/MCM4/CDC16/MCM3/MCM7/MCM5/PSMD3/PSMB3/PSMD8/SEM1/PSMB4/PSMD4/PSMD9/CCNE1/FZR1/ANAPC11/UBB/PSMB5/PSMB7/UBA52/CDK2/UBE2S/UBE2C/CDT1
REACTOME_VOLTAGE_GATED_POTASSIUM_CHANNELS	REACTOME_VOLTAGE_GATED_POTASSIUM_CHANNELS		43	0.498067	1.50474	0.0218567	0.0912625	0.066888	6388	tags=40%, list=17%, signal=33%	KCNA6/KCNA3/KCNA1/KCNA4/KCND2/KCNS2/KCNC2/KCNF1/KCNH5/KCNA10/KCNQ3/KCNAB1/KCNA2/KCNQ1/KCNC1/KCNG3/KCNC3
PID_IL5_PATHWAY	PID_IL5_PATHWAY		14	0.669971	1.62769	0.0219407	0.0914619	0.0670341	9138	tags=71%, list=25%, signal=54%	CSF2RB/IL5RA/LYN/JAK2/PIK3CA/PIM1/PIK3R1/STAT5B/PTPN11/GRB2
PID_LYMPH_ANGIOGENESIS_PATHWAY	PID_LYMPH_ANGIOGENESIS_PATHWAY		25	0.595659	1.6269	0.0221686	0.0922595	0.0676187	6621	tags=48%, list=18%, signal=39%	ITGA1/COL1A2/ITGA4/COL1A1/VEGFC/ITGA2/FLT4/ITGB1/PIK3CA/FN1/ITGA5/CREB1
REACTOME_SIGNALING_BY_BMP	REACTOME_SIGNALING_BY_BMP		28	0.587872	1.64046	0.0223313	0.0927832	0.0680026	5941	tags=36%, list=16%, signal=30%	CHRDL1/GREM2/BMP10/CER1/BMP2/ACVRL1/SMURF2/SMAD9/SMAD7/UBE2D1
KEGG_PENTOSE_PHOSPHATE_PATHWAY	KEGG_PENTOSE_PHOSPHATE_PATHWAY		27	-0.528844	-1.58719	0.0223838	0.0928488	0.0680506	7826	tags=52%, list=21%, signal=41%	FBP2/RBKS/G6PD/PFKM/PFKL/TALDO1/PFKP/DERA/TKT/PGLS/GPI/TKTL2/ALDOA/TKTL1
REACTOME_RHO_GTPASES_ACTIVATE_IQGAPS	REACTOME_RHO_GTPASES_ACTIVATE_IQGAPS		32	-0.499556	-1.56028	0.0226619	0.0938476	0.0687827	8854	tags=53%, list=24%, signal=40%	ACTB/TUBB2B/TUBA3E/TUBAL3/CDH1/MEN1/TUBB1/TUBB6/TUBA4A/IQGAP3/ACTG1/TUBA1C/TUBB3/TUBB2A/TUBB4B/TUBA8/TUBB4A
REACTOME_CARGO_CONCENTRATION_IN_THE_ER	REACTOME_CARGO_CONCENTRATION_IN_THE_ER		33	0.526073	1.53162	0.0227508	0.0940614	0.0689393	9665	tags=58%, list=26%, signal=43%	TGFA/F5/SERPINA1/SEC24D/CTSC/GRIA1/AREG/MIA2/SEC24A/LMAN1/SEC23A/F8/MCFD2/MIA3/SAR1B/CNIH3/FOLR1/SEC24B/TMED2
REACTOME_GLYCEROPHOSPHOLIPID_BIOSYNTHESIS	REACTOME_GLYCEROPHOSPHOLIPID_BIOSYNTHESIS		127	-0.345095	-1.41184	0.0228323	0.0942441	0.0690733	4349	tags=21%, list=12%, signal=19%	MBOAT7/PITPNM3/LPIN3/ETNK2/CPNE1/CHKA/DGAT2/PNPLA3/GPAT4/DGAT2L6/CHAT/PTDSS2/DGAT1/PLD6/CSNK2B/PCYT2/PLAAT1/CPNE6/PEMT/STARD10/CPNE7/AGPAT2/PLA2G2F/PLA2G3/PLA2G4D/PLA2G4F/PLA2G4E
WP_TRANSLATION_FACTORS	WP_TRANSLATION_FACTORS		50	-0.452381	-1.56194	0.0228993	0.094366	0.0691626	9454	tags=38%, list=26%, signal=28%	EIF3C/EIF1/EIF3D/EIF3I/EEF1G/PABPC1/EIF4G1/EIF3F/EIF3B/EIF2B4/EIF3G/EEF1D/EIF5A/CLUH/EEF2/EIF4EBP1/EIF6/EIF4EBP3/EEF1A2
REACTOME_LONG_TERM_POTENTIATION	REACTOME_LONG_TERM_POTENTIATION		23	0.596568	1.60568	0.0231029	0.09505	0.0696639	5123	tags=39%, list=14%, signal=34%	GRIA2/CAMK2B/ERBB4/DLG2/GRIN2B/DLG3/NRG1/GRIA1/CAMK2D
REACTOME_RECOGNITION_AND_ASSOCIATION_OF_DNA_GLYCOSYLASE_WITH_SITE_CONTAINING_AN_AFFECTED_PURINE	REACTOME_RECOGNITION_AND_ASSOCIATION_OF_DNA_GLYCOSYLASE_WITH_SITE_CONTAINING_AN_AFFECTED_PURINE		55	-0.432606	-1.50598	0.0231756	0.0951936	0.0697692	10717	tags=47%, list=29%, signal=34%	H2BC11/H2AC8/H4-16/H2BC1/H4C4/H2AC6/H3-4/H4C5/H2BC5/H2AC7/H4C1/H2BC21/ACD/H2BC13/H2BC17/H2BC3/H2AC14/H2AZ1/H4C3/H2AX/H2AC20/H4C9/H2BC12/H4C6/H4C11/H2AJ
WP_PHOTODYNAMIC_THERAPYINDUCED_AP1_SURVIVAL_SIGNALING	WP_PHOTODYNAMIC_THERAPYINDUCED_AP1_SURVIVAL_SIGNALING		51	0.485994	1.5277	0.0233572	0.0957834	0.0702014	6483	tags=29%, list=18%, signal=24%	IL2/IFNG/FGF7/FASLG/TNFSF10/PDGFRA/FAS/TNF/CFLAR/MAP3K5/BCL2L11/IL6/MCL1/RB1/ATF2
REACTOME_NEUROTRANSMITTER_RECEPTORS_AND_POSTSYNAPTIC_SIGNAL_TRANSMISSION	REACTOME_NEUROTRANSMITTER_RECEPTORS_AND_POSTSYNAPTIC_SIGNAL_TRANSMISSION		205	0.364879	1.39904	0.0234433	0.0959804	0.0703458	7114	tags=33%, list=19%, signal=27%	GRIA2/GABRB2/GABRA2/AKAP5/GRIA4/PRKCB/CAMK2B/CACNG3/TUBA3C/ERBB4/LIN7A/CHRNA6/KCNJ10/GRIN3A/GABRR3/GNGT2/CHRNA9/DLG2/CHRNA1/GNGT1/GABRG2/GRIP2/PRKAR2B/ADCY7/GABRR1/GLRB/HTR3E/KCNJ5/CAMK4/PRKACB/CACNG8/GRIK4/GABRB1/GRIN2B/GRIK3/GRIA3/GRIK1/NBEA/GABRR2/KCNJ16/DLG3/GNAT3/NRG1/GNG8/GRIA1/PLCB1/PRKCA/PLCB2/KCNJ6/CAMK2D/GNG11/GNB4/GNG2/ADCY4/HTR3A/RASGRF2/CHRNA2/CAMK1/GABRA1/CREB1/PRKCG/CHRNG/CHRNB3/RP…
PID_REG_GR_PATHWAY	PID_REG_GR_PATHWAY		82	-0.398031	-1.4965	0.0235872	0.0964131	0.070663	4710	tags=26%, list=13%, signal=22%	SGK1/PPP5C/MAPK3/POMC/PRKACG/CDK5R1/AKT1/BAX/SMARCA4/CDK5/CDKN1A/NR4A1/BGLAP/FKBP4/CSN2/MMP1/PRL/KRT5/SFN/KRT17/KRT14
REACTOME_RNA_POLYMERASE_III_TRANSCRIPTION_INITIATION_FROM_TYPE_1_PROMOTER	REACTOME_RNA_POLYMERASE_III_TRANSCRIPTION_INITIATION_FROM_TYPE_1_PROMOTER		28	-0.538831	-1.62133	0.0236527	0.0965244	0.0707446	9318	tags=46%, list=25%, signal=35%	POLR3K/POLR2H/POLR3C/GTF3C1/POLR2F/GTF3C2/POLR1D/POLR3H/BRF1/POLR1C/GTF3C5/POLR2E/POLR2L
PID_AURORA_A_PATHWAY	PID_AURORA_A_PATHWAY		31	-0.516937	-1.60279	0.0238192	0.0970469	0.0711275	8957	tags=58%, list=24%, signal=44%	BIRC5/CENPA/CPEB1/TDRD7/AURKA/PRKACA/TPX2/MDM2/TP53/PPP2R5D/CDC25B/FZR1/AKT1/GIT1/PAK1/AJUBA/AURKAIP1/AURKB
REACTOME_TRANSCRIPTIONAL_REGULATION_BY_THE_AP_2_TFAP2_FAMILY_OF_TRANSCRIPTION_FACTORS	REACTOME_TRANSCRIPTIONAL_REGULATION_BY_THE_AP_2_TFAP2_FAMILY_OF_TRANSCRIPTION_FACTORS		38	-0.475576	-1.54375	0.0239128	0.0972711	0.0712918	4900	tags=42%, list=13%, signal=37%	WWOX/UBE2I/NOP2/ERBB2/TFAP2D/CDKN1A/CGB5/MYBL2/TFAP2E/CGB8/MYC/CGB3/CITED1/KIT/PITX2/TFAP2A
REACTOME_COPI_INDEPENDENT_GOLGI_TO_ER_RETROGRADE_TRAFFIC	REACTOME_COPI_INDEPENDENT_GOLGI_TO_ER_RETROGRADE_TRAFFIC		53	-0.446664	-1.55671	0.0241949	0.0982599	0.0720166	8885	tags=43%, list=24%, signal=33%	BICD2/AGPAT3/TUBB2B/DYNLL1/TUBA3E/DCTN1/DCTN3/TUBAL3/DCTN2/PLA2G6/DYNLL2/TUBB1/ACTR1A/TUBB6/RAB6B/TUBA4A/TUBA1C/TUBB3/TUBB2A/TUBB4B/TUBA8/PAFAH1B3/TUBB4A
WP_CELL_CYCLE	WP_CELL_CYCLE		120	-0.343688	-1.3808	0.0242381	0.0982772	0.0720292	7975	tags=28%, list=22%, signal=22%	ABL1/CDC45/MDM2/RBX1/TP53/MAD2L2/CDC25B/CDC25C/ANAPC2/E2F3/MCM4/CDC16/CDK4/MCM3/MCM7/MCM5/ESPL1/CCND1/CCNE1/FZR1/CDC20/CDC25A/CDKN2A/ANAPC11/PLK1/PTTG1/CDKN1A/E2F1/CDK2/MYC/CDKN1C/PKMYT1/MAD1L1/SFN
REACTOME_CLEC7A_DECTIN_1_INDUCES_NFAT_ACTIVATION	REACTOME_CLEC7A_DECTIN_1_INDUCES_NFAT_ACTIVATION		11	0.690267	1.58355	0.0245068	0.0990834	0.0726201	7272	tags=55%, list=20%, signal=44%	NFATC2/ITPR1/ITPR2/NFATC3/PPP3CA/PPP3CB
WP_LUNG_FIBROSIS	WP_LUNG_FIBROSIS		63	0.457677	1.50857	0.0245155	0.0990834	0.0726201	6427	tags=56%, list=17%, signal=46%	CCR2/MMP9/FGF7/IL12B/HGF/FGF2/CCL5/CCL4/CCN2/TGFA/CCL2/CCR3/PTX3/SERPINA1/ELN/CCL11/SPP1/PLAU/FGF1/MUC5B/GREM1/PDGFA/TNF/SKIL/CCL3/TIMP1/EGF/IGF1/SMAD7/EDN1/IL6/IL4/TGFB1/HMOX1/PDGFB
WP_CANONICAL_AND_NONCANONICAL_TGFB_SIGNALING	WP_CANONICAL_AND_NONCANONICAL_TGFB_SIGNALING		17	0.618926	1.55042	0.0246304	0.0993888	0.0728439	10884	tags=65%, list=29%, signal=46%	LOXL4/LOX/GREM1/TGFBR2/LOXL2/TGFB1/LOXL1/BMPR1A/BMPR2/MAPK8/MAPK9
BIOCARTA_TPO_PATHWAY	BIOCARTA_TPO_PATHWAY		24	0.577722	1.56987	0.0246864	0.0994555	0.0728928	8000	tags=46%, list=22%, signal=36%	PIK3CG/PRKCB/JAK2/STAT1/THPO/PRKCA/PIK3CA/RASA1/PIK3R1/STAT3/STAT5B
NABA_ECM_REGULATORS	NABA_ECM_REGULATORS		238	0.347455	1.35213	0.0249951	0.100539	0.0736866	5737	tags=36%, list=15%, signal=31%	ITIH5/ADAMDEC1/ADAM28/SERPINA9/TLL1/SULF1/CELA1/MMP9/ADAMTSL3/PRSS2/ITIH6/MMP13/LOXL3/FAM20A/ADAMTSL1/CTSS/ADAMTS9/SERPINA5/F13A1/CTSW/MMP12/SERPINB10/PAPPA/MMP16/ADAM19/HTRA4/SERPINA3/SERPINA1/MEP1A/P4HA3/LOXL4/ADAMTS6/ADAMTS8/PCSK5/TGM2/F9/F13B/ADAMTS5/SERPINE1/ADAMTS18/ADAMTS12/HMSD/FAM20C/CST4/CST7/ADAMTS20/TIMP4/MMP19/ADAMTS4/PLAU/SERPINI2/ADAM12/LOX/ADAM8/A2M/HTRA3/CTSC/P3H2/PZP/ADAMTS1/SER…
REACTOME_HATS_ACETYLATE_HISTONES	REACTOME_HATS_ACETYLATE_HISTONES		141	-0.326532	-1.34881	0.0252302	0.101323	0.0742612	9435	tags=32%, list=25%, signal=24%	H2BC1/H4C4/KAT8/H2AC6/ACTB/DMAP1/H3C11/H4C5/BRD1/H2BC5/KAT2A/RUVBL1/H2AC7/MCRS1/H3C1/H4C1/ELP6/H2BC21/H3C3/ELP5/KAT5/WDR5/H2AC12/H2AC17/H2AC16/H3C4/H2BC13/H2BC17/H2BC3/H2AC14/H4C3/VPS72/TAF6L/SGF29/H3C7/H3C2/H2AC20/H4C9/PAX3/H2BC12/H4C6/H4C11/RUVBL2/H2AW/H3C14
REACTOME_COOPERATION_OF_PREFOLDIN_AND_TRIC_CCT_IN_ACTIN_AND_TUBULIN_FOLDING	REACTOME_COOPERATION_OF_PREFOLDIN_AND_TRIC_CCT_IN_ACTIN_AND_TUBULIN_FOLDING		33	-0.502462	-1.58518	0.0254014	0.101848	0.0746461	8854	tags=52%, list=24%, signal=39%	ACTB/TUBB2B/TUBA3E/TUBAL3/CCT7/TUBB1/PFDN2/TUBB6/PFDN6/TUBA4A/CCT3/TUBA1C/TUBB3/TUBB2A/TUBB4B/TUBA8/TUBB4A
BIOCARTA_PPARA_PATHWAY	BIOCARTA_PPARA_PATHWAY		52	0.478303	1.50952	0.0256635	0.102735	0.0752967	6206	tags=35%, list=17%, signal=29%	PIK3CG/PRKCB/ME1/PRKAR2B/DUSP1/NR1H3/PRKACB/PDGFA/LPL/TNF/PRKCA/PIK3CA/NFKBIA/FABP1/NRIP1/RB1/NCOA1/PTGS2
WP_PATHWAYS_OF_NUCLEIC_ACID_METABOLISM_AND_INNATE_IMMUNE_SENSING	WP_PATHWAYS_OF_NUCLEIC_ACID_METABOLISM_AND_INNATE_IMMUNE_SENSING		15	0.646124	1.5783	0.0258885	0.103472	0.0758366	6099	tags=53%, list=16%, signal=45%	SAMHD1/CGAS/IFIH1/DDX58/RNASET2/IFNB1/OAS1/RNASEH2B
REACTOME_REGULATION_BY_C_FLIP	REACTOME_REGULATION_BY_C_FLIP		11	0.68678	1.57554	0.0260465	0.103939	0.0761787	4285	tags=55%, list=12%, signal=48%	FASLG/TNFSF10/FAS/TNFRSF10A/CASP8/CFLAR
REACTOME_TELOMERE_EXTENSION_BY_TELOMERASE	REACTOME_TELOMERE_EXTENSION_BY_TELOMERASE		23	-0.567321	-1.62646	0.0261721	0.103949	0.0761863	7367	tags=39%, list=20%, signal=31%	RUVBL1/ANKRD28/GAR1/ACD/WRAP53/NHP2/CDK2/TERT/RUVBL2
BIOCARTA_SM_PATHWAY	BIOCARTA_SM_PATHWAY		14	-0.641284	-1.59235	0.0262438	0.103949	0.0761863	7225	tags=57%, list=20%, signal=46%	SNRNP70/SNRPD1/SNRPF/SNRPE/SNRPD2/SNRPA/SNRPC/SNRPB
BIOCARTA_CD40_PATHWAY	BIOCARTA_CD40_PATHWAY		15	0.645341	1.57639	0.0261487	0.103949	0.0761863	6742	tags=47%, list=18%, signal=38%	CD40LG/CD40/DUSP1/NFKBIA/MAP3K14/NFKB1/TNFAIP3
REACTOME_CHOLESTEROL_BIOSYNTHESIS	REACTOME_CHOLESTEROL_BIOSYNTHESIS		27	-0.520907	-1.56337	0.0262101	0.103949	0.0761863	6563	tags=41%, list=18%, signal=34%	SREBF1/FDPS/MVD/NSDHL/FDFT1/TM7SF2/SREBF2/PMVK/LSS/EBP/MVK
REACTOME_MITOCHONDRIAL_BIOGENESIS	REACTOME_MITOCHONDRIAL_BIOGENESIS		92	-0.379853	-1.45842	0.0262691	0.103949	0.0761863	7149	tags=34%, list=19%, signal=27%	APOO/ATP5PF/DNAJC11/MEF2D/ATP5PO/SMARCD3/MAPK12/RXRA/ATP5MC3/ATP5MF/CRTC2/ESRRA/TMEM11/ATP5PD/NR1D1/CARM1/PPRC1/TWNK/ATP5F1B/POLRMT/PRKAG3/ATP5MC1/CRTC1/MICOS13/ATP5ME/ATP5MC2/CHCHD6/MTX1/SAMM50/ATP5F1D/PERM1
REACTOME_STIMULI_SENSING_CHANNELS	REACTOME_STIMULI_SENSING_CHANNELS		106	-0.356016	-1.41044	0.0262964	0.103949	0.0761863	2873	tags=22%, list=8%, signal=20%	BEST1/ANO7/UBA52/TTYH2/ASIC1/ASIC3/CLCA1/CLCN7/TTYH1/TRPV2/TTYH3/SCNN1B/TRPM1/CLCNKB/BEST2/RYR1/STOML3/CLCA4/WNK2/TPCN2/SCNN1G/SCNN1A/CLCA2
REACTOME_LAMININ_INTERACTIONS	REACTOME_LAMININ_INTERACTIONS		30	0.535722	1.52351	0.026432	0.104322	0.0764594	5830	tags=47%, list=16%, signal=39%	COL4A3/COL4A4/ITGA1/NID2/LAMA2/LAMA4/ITGA2/NID1/ITGAV/ITGB1/ITGA6/COL4A1/LAMC1/LAMB1
BIOCARTA_MYOSIN_PATHWAY	BIOCARTA_MYOSIN_PATHWAY		11	0.684229	1.56969	0.0265623	0.104672	0.076716	7340	tags=55%, list=20%, signal=44%	PRKCB/PPP1R12B/PLCB1/PRKCA/ROCK1/ARHGAP5
KEGG_LINOLEIC_ACID_METABOLISM	KEGG_LINOLEIC_ACID_METABOLISM		29	-0.508712	-1.55533	0.0267021	0.105059	0.0769997	308	tags=21%, list=1%, signal=21%	CYP2C19/CYP2C18/PLA2G2F/AKR1B10/PLA2G3/PLA2G4E
BIOCARTA_NPP1_PATHWAY	BIOCARTA_NPP1_PATHWAY		10	0.723785	1.60957	0.026924	0.105767	0.0775184	8536	tags=80%, list=23%, signal=62%	COL4A3/COL4A4/SPP1/IBSP/COL4A1/ALPL/COL4A5/ENPP1
PID_EPHA_FWDPATHWAY	PID_EPHA_FWDPATHWAY		34	0.5215	1.52806	0.0270529	0.105943	0.0776478	3918	tags=35%, list=11%, signal=32%	BLK/PIK3CG/LCK/NGEF/EPHA3/HCK/LYN/PIK3R5/FGR/PIK3R6/EPHA6/VAV3
REACTOME_HSP90_CHAPERONE_CYCLE_FOR_STEROID_HORMONE_RECEPTORS_SHR_IN_THE_PRESENCE_OF_LIGAND	REACTOME_HSP90_CHAPERONE_CYCLE_FOR_STEROID_HORMONE_RECEPTORS_SHR_IN_THE_PRESENCE_OF_LIGAND		57	-0.420236	-1.47539	0.0270126	0.105943	0.0776478	8427	tags=46%, list=23%, signal=35%	TUBB2B/DYNLL1/DNAJB1/TUBA3E/HSPA1B/DCTN1/DCTN3/TUBAL3/DCTN2/DYNLL2/HSPA1A/HSP90AB1/STIP1/TUBB1/ACTR1A/TUBB6/TUBA4A/TUBA1C/FKBP4/TUBB3/DNAJA4/HSPA2/TUBB2A/TUBB4B/TUBA8/TUBB4A
KEGG_FC_GAMMA_R_MEDIATED_PHAGOCYTOSIS	KEGG_FC_GAMMA_R_MEDIATED_PHAGOCYTOSIS		96	0.418256	1.46136	0.0271255	0.106063	0.0777354	2365	tags=20%, list=6%, signal=19%	PTPRC/PIK3CG/DOCK2/FCGR2C/VAV1/FCGR3A/INPP5D/PRKCB/NCF1/FCGR1A/RAC2/WAS/HCK/FCGR2B/PLCG2/LYN/PIK3R5/FCGR2A/PLPP3
REACTOME_RECYCLING_PATHWAY_OF_L1	REACTOME_RECYCLING_PATHWAY_OF_L1		49	-0.439267	-1.51701	0.0271817	0.106118	0.0777759	8854	tags=43%, list=24%, signal=33%	ACTB/DNM2/CLTA/TUBB2B/TUBA3E/AP2M1/TUBAL3/AP2A1/TUBB1/TUBB6/TUBA4A/AP2S1/RPS6KA4/ACTG1/TUBA1C/TUBB3/L1CAM/TUBB2A/TUBB4B/TUBA8/TUBB4A
REACTOME_GLYCOLYSIS	REACTOME_GLYCOLYSIS		71	-0.390544	-1.43909	0.0275594	0.107426	0.0787348	7154	tags=35%, list=19%, signal=28%	NUP188/PPP2R5D/RAE1/PKM/GNPDA1/PFKM/PFKFB4/PFKL/AAAS/ENO1/NUP214/PRKACG/GCK/PFKP/PPP2R1A/NUP93/GAPDH/PGP/TPI1/ENO2/ENO3/GPI/GAPDHS/ALDOA/PKLR
REACTOME_INTRINSIC_PATHWAY_OF_FIBRIN_CLOT_FORMATION	REACTOME_INTRINSIC_PATHWAY_OF_FIBRIN_CLOT_FORMATION		22	0.573697	1.52863	0.0276355	0.107557	0.0788303	8484	tags=59%, list=23%, signal=46%	SERPINA5/GP1BA/F9/GP5/A2M/SERPINE2/SERPING1/PROS1/VWF/F8/F2/PRCP/PROC
WP_ACE_INHIBITOR_PATHWAY	WP_ACE_INHIBITOR_PATHWAY		17	0.612263	1.53373	0.0280264	0.10891	0.0798223	6270	tags=59%, list=17%, signal=49%	AGTR2/AGTR1/MAS1/REN/ACE/BDKRB2/NR3C2/ACE2/BDKRB1/TGFB1
WP_DNA_REPLICATION	WP_DNA_REPLICATION		42	-0.451285	-1.49024	0.0281296	0.108975	0.07987	8785	tags=33%, list=24%, signal=25%	ORC1/POLA2/CDC45/RFC2/MCM4/MCM3/MCM7/MCM5/POLE/POLD1/POLD2/UBA52/CDK2/CDT1
REACTOME_NEDDYLATION	REACTOME_NEDDYLATION		240	-0.280126	-1.23305	0.0280925	0.108975	0.07987	10081	tags=34%, list=27%, signal=25%	DCAF8/FBXO15/FBXL7/COPS7A/FBXW4/RPS27A/DDB2/FBXO7/PSMD2/KLHL25/BIRC5/COMMD9/DCAF11/COMMD7/PSMC5/FBXO31/CCDC22/PSMF1/OBSL1/FBXO44/PSMC4/PSMB6/RBX1/SPSB2/TULP4/LRRC41/COMMD5/MUL1/PSME3/FBXO32/NPLOC4/KLHL21/CCDC8/WDTC1/SPSB1/DTL/COPS6/CUL7/KLHL41/FBXL8/ASB13/DCAF4/FBXO40/WDR5/PSMD3/PSMB3/PSMD8/ASB6/SEM1/PSMB4/PSMD4/PSMD9/SOCS6/KLHL22/FBXL19/DDB1/BTBD6/DDA1/NEDD8/UBB/PSMB5/FBXL15/ASB18/GPS1/SPSB3/FBX…
REACTOME_CLASS_B_2_SECRETIN_FAMILY_RECEPTORS	REACTOME_CLASS_B_2_SECRETIN_FAMILY_RECEPTORS		94	0.410191	1.42797	0.0282032	0.109093	0.0799563	5773	tags=36%, list=16%, signal=31%	GCG/DHH/GLP2R/GLP1R/ADGRE1/WNT16/GNGT2/GHRHR/CALCRL/GNGT1/WNT1/WNT2/IAPP/FZD7/FZD1/PTH2R/CALCR/PTCH2/FZD8/SCT/CRHBP/WNT9A/PTHLH/ADGRE3/CRH/GNG8/FZD6/GIPR/ADM2/SHH/GNG11/GNB4/GNG2/WNT2B
BIOCARTA_CTCF_PATHWAY	BIOCARTA_CTCF_PATHWAY		24	0.57158	1.55318	0.0286732	0.110741	0.081164	7716	tags=46%, list=21%, signal=36%	PIK3CG/CD79A/TGFB3/CD79B/TGFBR2/PIK3CA/TGFB1/SMAD1/CDKN1B/PIK3R1/TGFBR3
PID_AVB3_OPN_PATHWAY	PID_AVB3_OPN_PATHWAY		31	0.53706	1.54202	0.0287641	0.110922	0.081297	7625	tags=45%, list=21%, signal=36%	MMP9/ITGB3/PTK2B/SPP1/PLAU/SYK/ITGAV/VAV3/PIK3CA/NFKBIA/MAP3K14/NFKB1/ROCK2/PIK3R1
WP_PI3KAKTMTOR_VITAMIN_D3_SIGNALING	WP_PI3KAKTMTOR_VITAMIN_D3_SIGNALING		22	0.57041	1.51988	0.0291567	0.112264	0.0822807	2816	tags=32%, list=8%, signal=29%	CD80/CD86/HLA-DRA/CYP24A1/HK3/IL12A/IL10
WP_IL5_SIGNALING_PATHWAY	WP_IL5_SIGNALING_PATHWAY		40	0.511517	1.53358	0.0293646	0.112893	0.0827411	3574	tags=22%, list=10%, signal=20%	IL2/PIK3CG/CSF2RB/BTK/IL5RA/LYN/JAK2/STAT1/SYK
REACTOME_PTEN_REGULATION	REACTOME_PTEN_REGULATION		139	-0.332409	-1.37095	0.0294267	0.112959	0.0827898	8413	tags=33%, list=23%, signal=26%	LAMTOR5/PSMC5/PSMF1/PHC1/PSMC4/PSMB6/AKT2/TP53/CHD3/PSME3/KDM1A/TRIM27/MTA1/HDAC5/PSMD3/PSMB3/PSMD8/MAPK3/SEM1/RPTOR/PSMB4/PSMD4/PSMD9/ATN1/LAMTOR1/CHD4/MAF1/LAMTOR4/AKT1/UBB/PSMB5/CBX8/RING1/GATAD2A/STUB1/MBD3/CBX4/PSMB7/LAMTOR2/MLST8/CBX2/UBA52/SNAI2/CSNK2B/NR2E1/SALL4
REACTOME_SELECTIVE_AUTOPHAGY	REACTOME_SELECTIVE_AUTOPHAGY		81	-0.377048	-1.41707	0.0294969	0.113056	0.0828611	11634	tags=44%, list=31%, signal=31%	PRKAG1/TOMM20/SRC/PEX5/HDAC6/CSNK2A2/TOMM22/CETN1/RPS27A/ULK1/TUBB2B/DYNLL1/TUBA3E/TUBAL3/DYNLL2/TOMM7/PGAM5/TOMM5/VIM/VDAC1/TUBB1/HSF1/MAP1LC3A/TUBB6/UBB/PRKAG3/TUBA4A/TUBA1C/TOMM40/UBA52/TUBB3/CSNK2B/TUBB2A/TUBB4B/TUBA8/TUBB4A
REACTOME_APC_C_CDH1_MEDIATED_DEGRADATION_OF_CDC20_AND_OTHER_APC_C_CDH1_TARGETED_PROTEINS_IN_LATE_MITOSIS_EARLY_G1	REACTOME_APC_C_CDH1_MEDIATED_DEGRADATION_OF_CDC20_AND_OTHER_APC_C_CDH1_TARGETED_PROTEINS_IN_LATE_MITOSIS_EARLY_G1		74	-0.399068	-1.4845	0.0295902	0.113242	0.0829972	8484	tags=38%, list=23%, signal=29%	AURKA/PSMC5/PSMF1/PSMC4/PSMB6/ANAPC15/PSME3/ANAPC2/CDC16/PSMD3/PSMB3/PSMD8/SEM1/PSMB4/PSMD4/PSMD9/FZR1/CDC20/ANAPC11/UBB/PSMB5/PLK1/PTTG1/PSMB7/UBA52/UBE2S/UBE2C/AURKB
BIOCARTA_IL10_PATHWAY	BIOCARTA_IL10_PATHWAY		13	0.666698	1.59331	0.0297078	0.11352	0.0832007	7950	tags=69%, list=21%, signal=54%	IL10RA/IL10/STAT1/TNF/IL6/HMOX1/IL10RB/JAK1/STAT3
REACTOME_ACYL_CHAIN_REMODELLING_OF_PS	REACTOME_ACYL_CHAIN_REMODELLING_OF_PS		22	-0.539531	-1.53363	0.0298117	0.113745	0.0833656	187	tags=18%, list=1%, signal=18%	PLA2G2F/PLA2G4D/PLA2G4F/PLA2G4E
REACTOME_ABORTIVE_ELONGATION_OF_HIV_1_TRANSCRIPT_IN_THE_ABSENCE_OF_TAT	REACTOME_ABORTIVE_ELONGATION_OF_HIV_1_TRANSCRIPT_IN_THE_ABSENCE_OF_TAT		23	-0.555171	-1.59163	0.0298844	0.113849	0.0834424	6099	tags=57%, list=16%, signal=47%	NELFCD/POLR2F/POLR2A/SUPT5H/NELFB/GTF2F1/CTDP1/NELFA/POLR2J/NELFE/POLR2E/POLR2L/POLR2I
WP_SEROTONIN_AND_ANXIETY	WP_SEROTONIN_AND_ANXIETY		17	0.605228	1.5161	0.0301218	0.114387	0.0838361	1902	tags=29%, list=5%, signal=28%	PLEK/PRKCB/CAMK2B/ADRA1A/HTR2A
WP_THYMIC_STROMAL_LYMPHOPOIETIN_TSLP_SIGNALING_PATHWAY	WP_THYMIC_STROMAL_LYMPHOPOIETIN_TSLP_SIGNALING_PATHWAY		47	0.487375	1.50196	0.0301614	0.114387	0.0838361	5811	tags=32%, list=16%, signal=27%	IL7R/IL2RA/LCK/STAT4/BTK/HCK/LYN/JAK2/CCL11/STAT1/TNFSF4/PIK3CA/TEC/NFKBIA/IL6
PID_P53_REGULATION_PATHWAY	PID_P53_REGULATION_PATHWAY		59	-0.419717	-1.49039	0.0301554	0.114387	0.0838361	8274	tags=32%, list=22%, signal=25%	RPL11/ABL1/CSNK1G2/PRMT5/MDM2/CSNK1D/TP53/KAT5/CSNK1E/E4F1/RPL23/NEDD8/AKT1/CDKN2A/PIN1/PPP1R13L/TRIM28/CDK2/TP53AIP1
REACTOME_DAG_AND_IP3_SIGNALING	REACTOME_DAG_AND_IP3_SIGNALING		41	0.509198	1.53133	0.030257	0.114577	0.0839755	6730	tags=39%, list=18%, signal=32%	PDE1C/CAMK2B/PRKAR2B/ADCY7/ITPR1/PDE1A/CAMK4/PDE1B/PRKACB/NBEA/ITPR2/PRKCA/CAMK2D/ADCY4/CREB1/PRKCG
PID_BETA_CATENIN_DEG_PATHWAY	PID_BETA_CATENIN_DEG_PATHWAY		18	-0.587699	-1.59261	0.0303161	0.114629	0.0840134	7549	tags=50%, list=20%, signal=40%	CSNK1D/DVL2/CSNK1E/DVL1/AXIN1/DVL3/GSK3A/AXIN2/WNT3A
REACTOME_ACYL_CHAIN_REMODELLING_OF_PE	REACTOME_ACYL_CHAIN_REMODELLING_OF_PE		29	-0.499584	-1.52742	0.0304896	0.115112	0.0843677	187	tags=21%, list=1%, signal=21%	PLAAT1/PLA2G2F/PLA2G3/PLA2G4D/PLA2G4F/PLA2G4E
REACTOME_IONOTROPIC_ACTIVITY_OF_KAINATE_RECEPTORS	REACTOME_IONOTROPIC_ACTIVITY_OF_KAINATE_RECEPTORS		10	0.717838	1.59634	0.0306559	0.115567	0.084701	9287	tags=90%, list=25%, signal=67%	GRIK4/GRIK3/GRIK1/DLG3/NCALD/DLG1/DLG4/GRIK5/GRIK2
KEGG_TRYPTOPHAN_METABOLISM	KEGG_TRYPTOPHAN_METABOLISM		40	0.508356	1.52411	0.0317137	0.119376	0.087493	6448	tags=35%, list=17%, signal=29%	CYP1B1/IDO1/IDO2/INMT/KMO/IL4I1/AOX1/HAAO/WARS1/ALDH2/CAT/TDO2/MAOB/ASMT
REACTOME_FORMATION_OF_TUBULIN_FOLDING_INTERMEDIATES_BY_CCT_TRIC	REACTOME_FORMATION_OF_TUBULIN_FOLDING_INTERMEDIATES_BY_CCT_TRIC		26	-0.515286	-1.52583	0.0318434	0.119686	0.0877198	8427	tags=54%, list=23%, signal=42%	TUBB2B/TUBA3E/TUBAL3/CCT7/TUBB1/TUBB6/TUBA4A/CCT3/TUBA1C/TUBB3/TUBB2A/TUBB4B/TUBA8/TUBB4A
WP_GENE_REGULATORY_NETWORK_MODELLING_SOMITOGENESIS	WP_GENE_REGULATORY_NETWORK_MODELLING_SOMITOGENESIS		11	-0.684143	-1.5981	0.0319567	0.119854	0.0878436	6539	tags=55%, list=18%, signal=45%	HES1/TBX6/MESP2/FGF8/RIPPLY2/WNT3A
REACTOME_RUNX1_REGULATES_TRANSCRIPTION_OF_GENES_INVOLVED_IN_DIFFERENTIATION_OF_HSCS	REACTOME_RUNX1_REGULATES_TRANSCRIPTION_OF_GENES_INVOLVED_IN_DIFFERENTIATION_OF_HSCS		129	-0.337462	-1.38772	0.0319834	0.119854	0.0878436	8466	tags=39%, list=23%, signal=30%	H2BC1/RPS27A/PSMD2/H4C4/H2AC6/H3C11/PSMC5/H4C5/ABL1/PSMF1/H2BC5/PSMC4/PSMB6/H2AC7/H3C1/H4C1/PSME3/H2BC21/H3C3/PSMD3/PSMB3/PSMD8/SEM1/PSMB4/PSMD4/PSMD9/H3C4/H2BC13/H2BC17/TP73/LDB1/H2BC3/UBB/PSMB5/H2AC14/H2AZ1/H4C3/PSMB7/H3C7/H2AX/H3C2/H2AC20/UBA52/H4C9/H2BC12/H4C6/H4C11/H2AJ/H3C14/LMO1
REACTOME_THE_ROLE_OF_NEF_IN_HIV_1_REPLICATION_AND_DISEASE_PATHOGENESIS	REACTOME_THE_ROLE_OF_NEF_IN_HIV_1_REPLICATION_AND_DISEASE_PATHOGENESIS		28	0.569018	1.58785	0.0326201	0.122059	0.0894594	1875	tags=29%, list=5%, signal=27%	CD28/LCK/CD247/DOCK2/CD8B/ELMO1/CD4/HCK
BIOCARTA_MHC_PATHWAY	BIOCARTA_MHC_PATHWAY		12	0.678971	1.58757	0.0328076	0.122398	0.0897076	6695	tags=67%, list=18%, signal=55%	HLA-DRA/HLA-DRB1/HLA-DRB5/CD74/B2M/PSMB9/TAP1/TAP2
BIOCARTA_SET_PATHWAY	BIOCARTA_SET_PATHWAY		10	0.712896	1.58535	0.0327884	0.122398	0.0897076	2369	tags=30%, list=6%, signal=28%	GZMA/PRF1/GZMB
WP_CHOLESTEROL_BIOSYNTHESIS_PATHWAY	WP_CHOLESTEROL_BIOSYNTHESIS_PATHWAY		15	-0.626281	-1.60229	0.0331098	0.122979	0.0901337	5947	tags=47%, list=16%, signal=39%	FDPS/MVD/NSDHL/FDFT1/PMVK/LSS/MVK
KEGG_STEROID_BIOSYNTHESIS	KEGG_STEROID_BIOSYNTHESIS		17	-0.589564	-1.58119	0.0330324	0.122979	0.0901337	3896	tags=41%, list=11%, signal=37%	NSDHL/CEL/FDFT1/TM7SF2/LSS/EBP/SOAT2
REACTOME_PROCESSING_OF_DNA_DOUBLE_STRAND_BREAK_ENDS	REACTOME_PROCESSING_OF_DNA_DOUBLE_STRAND_BREAK_ENDS		96	-0.360149	-1.38125	0.0331014	0.122979	0.0901337	10717	tags=38%, list=29%, signal=27%	H2BC11/TOP3A/H4-16/H2BC1/RPS27A/H4C4/TIMELESS/H3-4/RMI2/PPP4C/H4C5/RFC2/H2BC5/RAD9A/ATRIP/H4C1/H2BC21/UBE2I/KAT5/SIRT6/MDC1/BABAM1/H2BC13/H2BC17/PIAS4/H2BC3/BABAM2/UBB/H4C3/H2AX/UBA52/H4C9/H2BC12/H4C6/CDK2/H4C11
PID_ANTHRAX_PATHWAY	PID_ANTHRAX_PATHWAY		17	0.60271	1.5098	0.0332649	0.123374	0.0904228	3939	tags=35%, list=11%, signal=32%	VCAM1/IL18/NLRP1/ANTXR2/PGR/TNF
REACTOME_UCH_PROTEINASES	REACTOME_UCH_PROTEINASES		101	-0.35547	-1.3801	0.0336227	0.124518	0.0912612	9529	tags=40%, list=26%, signal=29%	RPS27A/PSMD2/H2AC6/ACTB/INO80E/PSMC5/PSMF1/ASXL1/FOXK2/PSMC4/PSMB6/RUVBL1/H2AC7/MCRS1/ACTR5/PSME3/INO80C/FOXK1/PSMD3/PSMB3/H2AC12/PSMD8/SEM1/H2AC17/PSMB4/PSMD4/BAP1/PSMD9/H2AC16/NEDD8/UBB/PSMB5/H2AC14/ADRM1/PSMB7/TFPT/H2AC20/UBA52/UCHL1/H2AW
BIOCARTA_CBL_PATHWAY	BIOCARTA_CBL_PATHWAY		12	0.675489	1.57943	0.0338409	0.125142	0.0917189	7268	tags=67%, list=20%, signal=54%	PRKCB/CSF1R/PDGFRA/PRKCA/EGF/SH3GLB1/SH3KBP1/CBL
WP_VITAMIN_A_AND_CAROTENOID_METABOLISM	WP_VITAMIN_A_AND_CAROTENOID_METABOLISM		43	-0.442496	-1.47633	0.0340956	0.125899	0.0922738	5852	tags=33%, list=16%, signal=27%	RBP7/RXRA/RARA/CYP2E1/RPE65/NPC1L1/DGAT1/RETSAT/SCARB1/RDH8/CRABP2/RDH12/SDR16C5/SULT2B1
WP_PROXIMAL_TUBULE_TRANSPORT	WP_PROXIMAL_TUBULE_TRANSPORT		57	-0.405875	-1.42497	0.0348623	0.128418	0.0941203	5089	tags=37%, list=14%, signal=32%	SLC13A3/ATP6V0A4/SLC9A3/ATP6V0B/SLC26A6/SLC3A1/SLC4A2/SLC2A2/SLC2A1/SLC34A3/ATP6V1F/CA4/SLC6A18/ATP6V0D2/SLC6A19/SLC3A2/SLC34A1/ABCC2/SLC7A8/SLC47A2/SLC5A1
REACTOME_ORGANELLE_BIOGENESIS_AND_MAINTENANCE	REACTOME_ORGANELLE_BIOGENESIS_AND_MAINTENANCE		291	-0.268629	-1.20955	0.0348797	0.128418	0.0941203	8874	tags=29%, list=24%, signal=22%	KIF3C/RAB11FIP3/KIF24/IFT172/IFT22/HAUS8/SIRT5/CEP89/TUBB2B/PRKACA/DYNLL1/IFT140/TUBA3E/FBF1/DCTN1/ODF2/DCTN3/APOO/CSNK1D/TUBAL3/DCTN2/ATP5PF/DNAJC11/DYNLL2/MEF2D/SMO/MKS1/NPHP4/HAUS5/ATP5PO/INPP5E/SMARCD3/MAPK12/CSNK1E/RXRA/ATP5MC3/ATP5MF/CRTC2/CEP72/EXOC3/ESRRA/NINL/TMEM11/ATP5PD/NR1D1/TUBB1/ACTR1A/CARM1/PPRC1/TWNK/TUBB6/PLK1/ATP5F1B/POLRMT/PRKAG3/MARK4/TUBA4A/PPP2R1A/CCT3/CEP131/TUBB/ATP5MC1/T…
REACTOME_SIGNALING_BY_VEGF	REACTOME_SIGNALING_BY_VEGF		106	0.401926	1.42026	0.0352609	0.129633	0.0950103	5560	tags=26%, list=15%, signal=23%	CYBB/ELMO1/NCKAP1L/VAV1/PRKCB/NCF1/ITGB3/NCF2/NCF4/PTK2B/PAK3/ITPR1/NRP1/CYFIP2/VEGFC/FLT1/AXL/PRKACB/FLT4/KDR/ITGAV/VAV3/ITPR2/PRKCA/PIK3CA/CDH5/RASA1/SH2D2A
REACTOME_SIGNALING_BY_NOTCH1_HD_DOMAIN_MUTANTS_IN_CANCER	REACTOME_SIGNALING_BY_NOTCH1_HD_DOMAIN_MUTANTS_IN_CANCER		15	-0.622088	-1.59157	0.0355623	0.130349	0.0955351	4318	tags=33%, list=12%, signal=29%	MIB2/UBB/UBA52/JAG2/NEURL1
REACTOME_AGGREPHAGY	REACTOME_AGGREPHAGY		44	-0.453187	-1.51691	0.0356108	0.130349	0.0955351	8427	tags=41%, list=23%, signal=32%	TUBB2B/DYNLL1/TUBA3E/TUBAL3/DYNLL2/VIM/TUBB1/HSF1/TUBB6/UBB/TUBA4A/TUBA1C/UBA52/TUBB3/TUBB2A/TUBB4B/TUBA8/TUBB4A
REACTOME_DEPOSITION_OF_NEW_CENPA_CONTAINING_NUCLEOSOMES_AT_THE_CENTROMERE	REACTOME_DEPOSITION_OF_NEW_CENPA_CONTAINING_NUCLEOSOMES_AT_THE_CENTROMERE		72	-0.386039	-1.42831	0.0355434	0.130349	0.0955351	10717	tags=44%, list=29%, signal=32%	H2BC11/H2AC8/H4-16/NPM1/H2BC1/H4C4/H2AC6/CENPA/H4C5/H2BC5/RUVBL1/H2AC7/H4C1/H2BC21/CENPO/CENPT/CENPW/CENPX/H2BC13/H2BC17/H2BC3/H2AC14/H2AZ1/H4C3/H2AX/CENPM/H2AC20/H4C9/H2BC12/H4C6/H4C11/H2AJ
REACTOME_G_ALPHA_Z_SIGNALLING_EVENTS	REACTOME_G_ALPHA_Z_SIGNALLING_EVENTS		48	0.491422	1.5193	0.0357101	0.130523	0.0956627	5765	tags=35%, list=16%, signal=30%	PRKCB/ADRA2A/RGS4/PRKCQ/GNGT2/GNGT1/RGS16/ADCY7/RGS17/PRKCH/GNAT3/GNG8/PRKCA/GNG11/GNB4/GNG2/ADCY4
KEGG_PANTOTHENATE_AND_COA_BIOSYNTHESIS	KEGG_PANTOTHENATE_AND_COA_BIOSYNTHESIS		16	0.632162	1.57395	0.0359075	0.131055	0.0960524	4306	tags=38%, list=12%, signal=33%	VNN2/DPYD/VNN1/DPYS/BCAT1/ENPP3
REACTOME_DNA_DAMAGE_RECOGNITION_IN_GG_NER	REACTOME_DNA_DAMAGE_RECOGNITION_IN_GG_NER		38	-0.458044	-1.48684	0.0361755	0.131842	0.0966295	10752	tags=47%, list=29%, signal=34%	CETN2/COPS7A/RPS27A/DDB2/ACTB/INO80E/RBX1/RUVBL1/MCRS1/ACTR5/INO80C/COPS6/RAD23A/DDB1/UBB/GPS1/TFPT/UBA52
REACTOME_REGULATION_OF_TP53_ACTIVITY_THROUGH_ACETYLATION	REACTOME_REGULATION_OF_TP53_ACTIVITY_THROUGH_ACETYLATION		30	-0.500004	-1.53285	0.0366185	0.133264	0.0976716	10119	tags=47%, list=27%, signal=34%	GATAD2B/PIP4K2B/PIP4P1/BRD1/AKT2/TP53/CHD3/PIP4K2C/CHD4/PIP4K2A/AKT1/PIN1/GATAD2A/MBD3
BIOCARTA_41BB_PATHWAY	BIOCARTA_41BB_PATHWAY		18	0.603066	1.5276	0.0367514	0.133555	0.0978847	6483	tags=44%, list=18%, signal=37%	IL2/IFNG/TNFRSF9/MAP3K5/NFKBIA/IL4/NFKB1/ATF2
BIOCARTA_AHSP_PATHWAY	BIOCARTA_AHSP_PATHWAY		13	-0.64608	-1.57989	0.036871	0.133604	0.0979211	6828	tags=54%, list=18%, signal=44%	HMBS/UROD/UROS/ALAS2/HBB/HBA2/HBA1
PID_THROMBIN_PAR4_PATHWAY	PID_THROMBIN_PAR4_PATHWAY		15	0.633448	1.54734	0.0368676	0.133604	0.0979211	7830	tags=60%, list=21%, signal=47%	GNA14/F2RL2/MYL2/PLCB2/GNG2/ROCK1/F2/ROCK2/F2RL3
REACTOME_ELEVATION_OF_CYTOSOLIC_CA2_LEVELS	REACTOME_ELEVATION_OF_CYTOSOLIC_CA2_LEVELS		16	0.631141	1.57141	0.0369408	0.133665	0.0979658	5356	tags=44%, list=14%, signal=37%	P2RX5/P2RX1/P2RX2/ITPR1/TRPC6/ITPR2/P2RX3
PID_IL6_7_PATHWAY	PID_IL6_7_PATHWAY		47	0.481839	1.4849	0.0370685	0.133935	0.0981636	8539	tags=49%, list=23%, signal=38%	TNFSF11/VAV1/PTPRE/HCK/JAK2/IRF1/STAT1/LBP/A2M/IL6ST/SOCS3/PIK3CA/TIMP1/FOXO1/IL6/MCL1/HSP90B1/PIAS1/JAK1/PIK3R1/STAT3/PTPN11/LMO4
SA_B_CELL_RECEPTOR_COMPLEXES	SA_B_CELL_RECEPTOR_COMPLEXES		24	0.561433	1.52561	0.0371503	0.134039	0.0982394	3918	tags=25%, list=11%, signal=22%	VAV1/BLNK/PAPPA/LYN/SYK/VAV3
WP_BURN_WOUND_HEALING	WP_BURN_WOUND_HEALING		110	0.395631	1.40705	0.0376045	0.135483	0.0992984	6379	tags=49%, list=17%, signal=41%	TLR8/KRT222/TLR7/MIAT/FST/MMP9/CXCL12/CD3E/MMP13/IL15/DCN/HGF/TLR4/CXCR4/TGFB3/TLR2/F13A1/INHBA/FBN1/CCL2/SFRP2/COL1A2/ELN/PECAM1/TLR1/TLR5/TLR6/COL1A1/TAGLN/ADAM12/NOD2/MIR145/KDR/TLR3/XIST/TNF/PDGFRB/IFNB1/NOX4/LY96/HOTAIR/TIMP1/SPARC/TNC/ICAM1/EGF/NFKBIA/FN1/IL6/FGFR1/NFKBIZ/TLR9/CASP3/NFKB1
REACTOME_ACTIVATED_PKN1_STIMULATES_TRANSCRIPTION_OF_AR_ANDROGEN_RECEPTOR_REGULATED_GENES_KLK2_AND_KLK3	REACTOME_ACTIVATED_PKN1_STIMULATES_TRANSCRIPTION_OF_AR_ANDROGEN_RECEPTOR_REGULATED_GENES_KLK2_AND_KLK3		66	-0.388868	-1.41657	0.038112	0.137116	0.100495	10717	tags=48%, list=29%, signal=35%	H2BC11/H2AC8/H4-16/H2BC1/H4C4/H2AC6/H3C11/H4C5/H2BC5/H2AC7/H3C1/H4C1/KDM1A/H2BC21/H3C3/H3C4/H2BC13/H2BC17/H2BC3/H2AC14/H2AZ1/H4C3/H3C7/H2AX/H3C2/H2AC20/H4C9/H2BC12/H4C6/H4C11/H2AJ/H3C14
REACTOME_NEUREXINS_AND_NEUROLIGINS	REACTOME_NEUREXINS_AND_NEUROLIGINS		56	0.471648	1.51591	0.0382916	0.137566	0.100825	4774	tags=30%, list=13%, signal=26%	NRXN1/LRRTM3/SYT1/NLGN4X/LIN7A/NLGN4Y/DLG2/NRXN3/LRRTM2/SYT12/EPB41L2/GRIN2B/DLGAP2/LRRTM1/DLG3/SYT2/NLGN3
WP_NAD_METABOLISM	WP_NAD_METABOLISM		16	0.629184	1.56653	0.0384907	0.138085	0.101205	3945	tags=25%, list=11%, signal=22%	NRK/CD38/NMNAT2/NT5E
REACTOME_APC_C_MEDIATED_DEGRADATION_OF_CELL_CYCLE_PROTEINS	REACTOME_APC_C_MEDIATED_DEGRADATION_OF_CELL_CYCLE_PROTEINS		88	-0.366702	-1.39727	0.0390172	0.139775	0.102444	8484	tags=33%, list=23%, signal=25%	AURKA/PSMC5/PSMF1/PSMC4/PSMB6/ANAPC15/PSME3/ANAPC2/CDC16/PSMD3/PSMB3/PSMD8/SEM1/PSMB4/PSMD4/PSMD9/FZR1/CDC20/ANAPC11/UBB/PSMB5/PLK1/PTTG1/PSMB7/UBA52/CDK2/UBE2S/UBE2C/AURKB
REACTOME_REGULATION_OF_PTEN_GENE_TRANSCRIPTION	REACTOME_REGULATION_OF_PTEN_GENE_TRANSCRIPTION		61	-0.412213	-1.45888	0.0391243	0.13996	0.102579	7576	tags=39%, list=20%, signal=31%	PHC1/TP53/CHD3/KDM1A/MTA1/HDAC5/MAPK3/RPTOR/ATN1/LAMTOR1/CHD4/MAF1/LAMTOR4/CBX8/RING1/GATAD2A/MBD3/CBX4/LAMTOR2/MLST8/CBX2/SNAI2/NR2E1/SALL4
BIOCARTA_AMAN_PATHWAY	BIOCARTA_AMAN_PATHWAY		15	0.629425	1.53751	0.0394823	0.140841	0.103225	5419	tags=47%, list=15%, signal=40%	ST8SIA4/MAN1A1/B3GALT2/MAN1C1/FUT7/MAN1A2/FUT4
REACTOME_NETRIN_1_SIGNALING	REACTOME_NETRIN_1_SIGNALING		50	0.477899	1.49564	0.0394537	0.140841	0.103225	8498	tags=42%, list=23%, signal=32%	PRKCQ/DCC/SLIT3/DSCAML1/AGAP2/NTN4/UNC5C/SLIT2/TRPC6/RGMA/TRPC1/UNC5B/UNC5A/ABLIM3/NCK1/ROBO1/TRPC3/DSCAM/MAPK13/PTPN11/TRPC4
REACTOME_G0_AND_EARLY_G1	REACTOME_G0_AND_EARLY_G1		27	-0.498685	-1.49668	0.0396056	0.141081	0.103401	4790	tags=26%, list=13%, signal=23%	CCNE1/LIN37/CDC25A/MYBL2/E2F1/CDK2/MYC
WP_NEUROGENESIS_REGULATION_IN_THE_OLFACTORY_EPITHELIUM	WP_NEUROGENESIS_REGULATION_IN_THE_OLFACTORY_EPITHELIUM		57	0.46561	1.49939	0.039823	0.141655	0.103822	2603	tags=21%, list=7%, signal=20%	RELN/DAB1/NEUROG3/CXCL12/NGFR/ERBB4/TCF4/GHRL/NTRK2/NTRK3/BDNF/MAP1B
REACTOME_MEIOSIS	REACTOME_MEIOSIS		118	-0.342554	-1.36469	0.0400545	0.142278	0.104278	9435	tags=37%, list=25%, signal=28%	H4C4/SMC1B/H2AC6/H3-4/H3C11/H4C5/PSMC3IP/RAD51/H2BC5/H2AC7/MSH5/H3C1/H4C1/H2BC21/SYCE2/H3C3/UBE2I/CDK4/ACD/H3C4/H2BC13/H2BC17/H2BC3/H2AC14/H2AZ1/H4C3/FKBP6/STAG3/H3C7/H2AX/H3C2/TEX15/H2AC20/H4C9/H2BC12/H4C6/CDK2/MSH4/HSPA2/LMNA/H4C11/SYCP1/H2AJ/H3C14
WP_ONCOSTATIN_M_SIGNALING_PATHWAY	WP_ONCOSTATIN_M_SIGNALING_PATHWAY		65	0.449155	1.48598	0.0403458	0.143081	0.104867	8421	tags=49%, list=23%, signal=38%	PRKCB/MMP13/OSMR/JAK3/CCL2/JAK2/LIFR/SERPINE1/PTK2B/CCN1/OSM/STAT1/IL6ST/PRKCH/TIMP3/HIF1A/SOCS3/PRKCA/CASP7/NFKBIA/CASP3/NFKB1/CREB1/CDKN1B/VEGFA/JAK1/PIK3R1/KRAS/STAT3/STAT5B/RICTOR/PTPN11
PID_PLK1_PATHWAY	PID_PLK1_PATHWAY		46	-0.424145	-1.44141	0.0403939	0.143081	0.104867	8484	tags=37%, list=23%, signal=29%	AURKA/KIF20A/TPX2/ODF2/PRC1/INCENP/CDC25B/CDC25C/NINL/FZR1/CDC20/NUDC/PLK1/PAK1/PPP2R1A/SPC24/TUBG1
REACTOME_DNA_DOUBLE_STRAND_BREAK_REPAIR	REACTOME_DNA_DOUBLE_STRAND_BREAK_REPAIR		167	-0.300767	-1.27136	0.0412185	0.145797	0.106857	9714	tags=34%, list=26%, signal=25%	H2BC1/RPS27A/H4C4/APBB1/TIMELESS/LIG3/POLM/H3-4/RMI2/ERCC1/PPP4C/XRCC6/H4C5/ABL1/RFC2/POLE4/RAD51/H2BC5/KPNA2/TP53/RAD9A/ATRIP/XRCC1/H4C1/H2BC21/POLL/POLH/UBE2I/KAT5/EME1/PPP5C/SIRT6/XRCC3/SEM1/FEN1/NHEJ1/MDC1/BAP1/BABAM1/UBXN1/H2BC13/POLE/H2BC17/PIAS4/H2BC3/BABAM2/UBB/POLD1/H4C3/H2AX/POLD2/UBA52/H4C9/H2BC12/H4C6/CDK2/H4C11
KEGG_GNRH_SIGNALING_PATHWAY	KEGG_GNRH_SIGNALING_PATHWAY		101	-0.350051	-1.35906	0.0414418	0.146378	0.107283	516	tags=10%, list=1%, signal=10%	CAMK2A/MAP2K2/HRAS/ADCY2/LHB/PLA2G2F/PLA2G3/PLA2G4E/CALML3/CALML5
REACTOME_MITOTIC_SPINDLE_CHECKPOINT	REACTOME_MITOTIC_SPINDLE_CHECKPOINT		111	-0.337323	-1.33483	0.0414989	0.146378	0.107283	9416	tags=27%, list=25%, signal=20%	PPP2R5B/KIF2C/BIRC5/CENPA/DYNLL1/CDCA8/INCENP/PPP2R5D/ANAPC15/KIF2B/DYNLL2/RPS27/ANAPC2/CENPO/CDC16/ZWINT/CENPT/CDC20/NUDC/ANAPC11/PLK1/PPP2R1A/SPC24/RANGAP1/CENPM/PMF1/UBE2S/UBE2C/AURKB/MAD1L1
WP_PHOTODYNAMIC_THERAPYINDUCED_NFKB_SURVIVAL_SIGNALING	WP_PHOTODYNAMIC_THERAPYINDUCED_NFKB_SURVIVAL_SIGNALING		35	0.514878	1.50933	0.0417335	0.146982	0.107726	7311	tags=43%, list=20%, signal=34%	IL2/CD40LG/MMP9/VCAM1/BIRC3/SELE/TNF/CFLAR/REL/ICAM1/IL6/PTGS2/NFKB1/VEGFA/RELB
KEGG_FC_EPSILON_RI_SIGNALING_PATHWAY	KEGG_FC_EPSILON_RI_SIGNALING_PATHWAY		79	0.419381	1.42675	0.0417867	0.146982	0.107726	4912	tags=28%, list=13%, signal=24%	PLA2G2D/PLA2G5/PIK3CG/PLA2G2A/VAV1/INPP5D/PRKCB/BTK/RAC2/PLCG2/LYN/FCER1G/PIK3R5/LCP2/LAT/SYK/FCER1A/VAV3/TNF/MS4A2/PRKCA/PIK3CA
WP_TLR4_SIGNALING_AND_TOLERANCE	WP_TLR4_SIGNALING_AND_TOLERANCE		28	0.557906	1.55684	0.0419399	0.14729	0.107951	7336	tags=46%, list=20%, signal=37%	INPP5D/TLR4/IRAK3/TNF/IFNB1/TAB2/NFKBIA/IL6/NFKB1/TRAM1/TBK1/MAP3K7/IRAK4
REACTOME_SIGNALING_BY_NOTCH1_PEST_DOMAIN_MUTANTS_IN_CANCER	REACTOME_SIGNALING_BY_NOTCH1_PEST_DOMAIN_MUTANTS_IN_CANCER		58	-0.395324	-1.39979	0.041991	0.14729	0.107951	7449	tags=29%, list=20%, signal=23%	RBX1/KAT2A/HES1/HDAC5/MAMLD1/HDAC4/APH1A/MIB2/UBB/HDAC11/PSEN2/UBA52/PSENEN/MYC/JAG2/HES5/NEURL1
WP_DEREGULATION_OF_RAB_AND_RAB_EFFECTOR_GENES_IN_BLADDER_CANCER	WP_DEREGULATION_OF_RAB_AND_RAB_EFFECTOR_GENES_IN_BLADDER_CANCER		16	0.624068	1.5538	0.0421073	0.147492	0.1081	7023	tags=50%, list=19%, signal=41%	SYTL5/MYRIP/SYTL3/SYTL1/SYTL4/GCC2/RPH3AL/RAB27B
REACTOME_INTEGRIN_SIGNALING	REACTOME_INTEGRIN_SIGNALING		27	0.540193	1.49131	0.0425532	0.148436	0.108791	7140	tags=37%, list=19%, signal=30%	RASGRP2/RASGRP1/APBB1IP/ITGB3/SYK/RAP1A/FN1/VWF/RAP1B/RAPGEF4
KEGG_GLYCOLYSIS_GLUCONEOGENESIS	KEGG_GLYCOLYSIS_GLUCONEOGENESIS		60	-0.400763	-1.42968	0.0424434	0.148436	0.108791	7175	tags=42%, list=19%, signal=34%	PCK2/LDHA/PKM/ALDH7A1/PFKM/PFKL/PGAM4/ENO1/GCK/LDHB/PFKP/GAPDH/TPI1/ENO2/LDHAL6A/ENO3/ALDH3B1/LDHC/GPI/G6PC2/ALDOA/PKLR/ADH7/ALDH3B2/ALDH3A1
WP_GLUCOCORTICOID_RECEPTOR_PATHWAY	WP_GLUCOCORTICOID_RECEPTOR_PATHWAY		70	-0.388921	-1.41983	0.0425075	0.148436	0.108791	2694	tags=17%, list=7%, signal=16%	GPR153/EPB41L4B/SNAI2/CDKN1C/ZIC2/DNER/EDN2/S100P/SCNN1A/TNS4/ADGRF4/FGFBP1
WP_IL10_ANTIINFLAMMATORY_SIGNALING_PATHWAY	WP_IL10_ANTIINFLAMMATORY_SIGNALING_PATHWAY		12	0.667021	1.55963	0.0429553	0.14899	0.109198	7950	tags=67%, list=21%, signal=52%	IL10RA/IL10/STAT1/IL6/HMOX1/IL10RB/JAK1/STAT3
REACTOME_ORGANIC_CATION_ANION_ZWITTERION_TRANSPORT	REACTOME_ORGANIC_CATION_ANION_ZWITTERION_TRANSPORT		14	0.629457	1.52926	0.0430666	0.14899	0.109198	6690	tags=57%, list=18%, signal=47%	SLC22A3/SLC22A11/RUNX1/SLC22A7/SLC22A4/SLC22A12/SLC22A16/SLC22A8
WP_CLASSICAL_PATHWAY_OF_STEROIDOGENESIS_WITH_GLUCOCORTICOID_AND_MINERALOCORTICOID_METABOLISM	WP_CLASSICAL_PATHWAY_OF_STEROIDOGENESIS_WITH_GLUCOCORTICOID_AND_MINERALOCORTICOID_METABOLISM		16	0.611254	1.52189	0.0429553	0.14899	0.109198	5374	tags=44%, list=15%, signal=37%	CYP11B1/CYP17A1/HSD11B1/CYP21A2/STAR/HSD3B2/SRD5A2
REACTOME_APC_CDC20_MEDIATED_DEGRADATION_OF_NEK2A	REACTOME_APC_CDC20_MEDIATED_DEGRADATION_OF_NEK2A		26	-0.497238	-1.47239	0.042794	0.14899	0.109198	7040	tags=35%, list=19%, signal=28%	ANAPC15/ANAPC2/CDC16/CDC20/ANAPC11/UBB/UBA52/UBE2S/UBE2C
KEGG_METABOLISM_OF_XENOBIOTICS_BY_CYTOCHROME_P450	KEGG_METABOLISM_OF_XENOBIOTICS_BY_CYTOCHROME_P450		69	-0.400995	-1.45671	0.0430542	0.14899	0.109198	5445	tags=39%, list=15%, signal=33%	UGT2B4/GSTA2/AKR1C2/CYP2E1/UGT1A1/GSTA4/UGT2B11/GSTO1/CYP1A2/GSTZ1/CYP1A1/MGST3/DHDH/GSTM4/GSTO2/ALDH3B1/CYP2C19/UGT2B28/CYP2F1/EPHX1/ADH7/GSTP1/ALDH3B2/ALDH3A1/GSTA3/CYP2C18/UGT1A7
WP_MIRNA_REGULATION_OF_DNA_DAMAGE_RESPONSE	WP_MIRNA_REGULATION_OF_DNA_DAMAGE_RESPONSE		87	-0.371433	-1.41257	0.0429201	0.14899	0.109198	7573	tags=32%, list=20%, signal=26%	MDM2/RAD51/TP53/RAD9A/ATRIP/MIR29A/CDC25C/PIDD1/CDK4/MIR181A1/MCM7/MIR203A/CCND1/CCNE1/CDC25A/BAX/MIR17HG/CDK5/CDKN1A/H2AX/E2F1/HUS1B/MIR210/CDK2/MYC/BBC3/TP53AIP1/SFN
REACTOME_SIGNALING_BY_PDGFR_IN_DISEASE	REACTOME_SIGNALING_BY_PDGFR_IN_DISEASE		20	0.570684	1.46226	0.0431779	0.149171	0.10933	9985	tags=65%, list=27%, signal=47%	BIN2/PDGFRA/STAT1/KDR/PIK3CA/GOLGA4/PIK3R1/KRAS/STAT3/STRN/GRB2/ETV6/NRAS
REACTOME_PURINE_RIBONUCLEOSIDE_MONOPHOSPHATE_BIOSYNTHESIS	REACTOME_PURINE_RIBONUCLEOSIDE_MONOPHOSPHATE_BIOSYNTHESIS		11	-0.665706	-1.55504	0.0434176	0.149589	0.109637	7424	tags=55%, list=20%, signal=44%	PAICS/ATIC/IMPDH1/PFAS/ADSS1/IMPDH2
KEGG_PPAR_SIGNALING_PATHWAY	KEGG_PPAR_SIGNALING_PATHWAY		69	0.432809	1.44677	0.0434153	0.149589	0.109637	5930	tags=33%, list=16%, signal=28%	ADIPOQ/OLR1/PLIN1/ACSL6/SLC27A2/ACSL5/ME1/FABP4/ACOX2/CD36/NR1H3/FABP6/PPARG/LPL/ACSL4/FABP7/FADS2/SLC27A6/SCD5/APOA5/FABP1/AQP7/ACADL
REACTOME_HIV_ELONGATION_ARREST_AND_RECOVERY	REACTOME_HIV_ELONGATION_ARREST_AND_RECOVERY		33	-0.479065	-1.51137	0.0438178	0.150577	0.110361	9258	tags=52%, list=25%, signal=39%	POLR2H/SSRP1/CDK9/NELFCD/POLR2F/POLR2A/SUPT5H/NELFB/GTF2F1/CTDP1/NELFA/POLR2J/NELFE/POLR2E/ELOB/POLR2L/POLR2I
WP_BMP_SIGNALING_IN_EYELID_DEVELOPMENT	WP_BMP_SIGNALING_IN_EYELID_DEVELOPMENT		20	0.584134	1.49672	0.0438834	0.150577	0.110361	3201	tags=30%, list=9%, signal=27%	FGF10/SFRP1/TGFA/DKK2/INHBB/FOXC2
REACTOME_HIV_LIFE_CYCLE	REACTOME_HIV_LIFE_CYCLE		149	-0.314172	-1.31816	0.0438505	0.150577	0.110361	8876	tags=32%, list=24%, signal=25%	TAF15/SSRP1/GTF2H4/GTF2H5/XRCC6/TAF4B/POM121C/CDK9/NELFCD/NUP188/RCC1/RANBP1/RAE1/VPS37D/POLR2F/VPS37C/POLR2A/SUPT5H/PPIA/NELFB/FEN1/AAAS/GTF2F1/CHMP4C/CTDP1/NELFA/POLR2J/NUP214/CHMP6/NELFE/UBB/VPS4A/BANF1/CHMP2A/NEDD4L/LIG1/VPS37B/NUP93/VPS28/ERCC2/POLR2E/MVB12A/RANGAP1/UBA52/HMGA1/ELOB/POLR2L/POLR2I
WP_OSTEOPONTIN_SIGNALING	WP_OSTEOPONTIN_SIGNALING		13	0.647596	1.54766	0.0446735	0.152128	0.111497	6379	tags=54%, list=17%, signal=45%	MMP9/ITGB3/SPP1/PLAU/ITGAV/MAP3K14/NFKB1
BIOCARTA_ACH_PATHWAY	BIOCARTA_ACH_PATHWAY		14	0.626628	1.52238	0.0446138	0.152128	0.111497	2471	tags=29%, list=7%, signal=27%	PIK3CG/MUSK/FASLG/PTK2B
BIOCARTA_PLATELETAPP_PATHWAY	BIOCARTA_PLATELETAPP_PATHWAY		14	0.618691	1.5031	0.0445969	0.152128	0.111497	3033	tags=36%, list=8%, signal=33%	COL4A3/COL4A4/F9/SERPINE1/PLAU
REACTOME_G_BETA_GAMMA_SIGNALLING_THROUGH_PI3KGAMMA	REACTOME_G_BETA_GAMMA_SIGNALLING_THROUGH_PI3KGAMMA		25	0.549813	1.50168	0.044702	0.152128	0.111497	5748	tags=36%, list=16%, signal=30%	PIK3CG/GNGT2/GNGT1/PIK3R5/PIK3R6/GNG8/GNG11/GNB4/GNG2
WP_IL7_SIGNALING_PATHWAY	WP_IL7_SIGNALING_PATHWAY		25	0.549704	1.50138	0.044702	0.152128	0.111497	2825	tags=28%, list=8%, signal=26%	IL7R/IL2RA/JAK3/IL2RG/PTK2B/IL7/STAT1
REACTOME_RESOLUTION_OF_ABASIC_SITES_AP_SITES	REACTOME_RESOLUTION_OF_ABASIC_SITES_AP_SITES		38	-0.447053	-1.45116	0.0447756	0.152128	0.111497	8919	tags=42%, list=24%, signal=32%	LIG3/ADPRS/RFC2/POLE4/APEX1/XRCC1/SMUG1/NEIL2/UNG/FEN1/POLE/PNKP/POLD1/LIG1/POLD2/NTHL1
KEGG_CELL_CYCLE	KEGG_CELL_CYCLE		125	-0.336665	-1.37692	0.0447787	0.152128	0.111497	7975	tags=27%, list=22%, signal=21%	ABL1/CDC45/MDM2/RBX1/TP53/MAD2L2/CDC25B/CDC25C/ANAPC2/E2F3/MCM4/CDC16/CDK4/MCM3/MCM7/MCM5/ESPL1/CCND1/CCNE1/FZR1/CDC20/CDC25A/CDKN2A/ANAPC11/PLK1/PTTG1/CDKN1A/E2F1/CDK2/MYC/CDKN1C/PKMYT1/MAD1L1/SFN
REACTOME_INTEGRATION_OF_ENERGY_METABOLISM	REACTOME_INTEGRATION_OF_ENERGY_METABOLISM		108	0.386349	1.3699	0.0448179	0.152128	0.111497	5765	tags=28%, list=16%, signal=24%	ADIPOQ/AKAP5/GNA14/GCG/GLP1R/ADRA2A/GNGT2/GNGT1/MLXIPL/KCNC2/CHRM3/ABCC8/PRKAR2B/ADCY7/ITPR1/CD36/PRKACB/ACSL4/RAP1A/CACNA1E/ITPR2/GNG8/PLCB1/PRKCA/INS/PLCB2/GNG11/GNB4/GNG2/ADCY4
REACTOME_INTRINSIC_PATHWAY_FOR_APOPTOSIS	REACTOME_INTRINSIC_PATHWAY_FOR_APOPTOSIS		55	-0.410114	-1.42768	0.0452034	0.153122	0.112226	8301	tags=35%, list=22%, signal=27%	C1QBP/DYNLL1/BCL2/AKT2/TP53/DYNLL2/BAK1/MAPK3/SEPTIN4/GSDME/BAD/TP73/AKT1/CDKN2A/BAX/E2F1/BBC3/TP63/SFN
REACTOME_INTRACELLULAR_SIGNALING_BY_SECOND_MESSENGERS	REACTOME_INTRACELLULAR_SIGNALING_BY_SECOND_MESSENGERS		307	0.321143	1.26901	0.0452323	0.153122	0.112226	6009	tags=21%, list=16%, signal=18%	FGF10/TRAT1/CD19/FGF16/FLT3/CD28/IL33/ICOS/FGF7/LCK/PDE1C/CD80/PIK3AP1/VAV1/KL/CD86/CAMK2B/HGF/ERBB4/FGF2/PDGFRA/FGF23/RAC2/TGFA/FLT3LG/BTC/PRKAR2B/ADCY7/PREX2/ITPR1/IL1RAP/PDE1A/FGF1/CAMK4/FGF5/FGF18/PDE1B/SNAI1/PRKACB/PPARG/MECOM/PDGFA/PDGFRB/NBEA/ITPR2/PSMB9/NRG1/ESR1/PRKCA/INS/PIK3CA/AREG/CAMK2D/PSMB11/PHC3/EGF/XIAP/FOXO1/ADCY4/PHLPP2/FGFR1/PSMB10/AGO3/KLB/REST
KEGG_INSULIN_SIGNALING_PATHWAY	KEGG_INSULIN_SIGNALING_PATHWAY		136	-0.321366	-1.33107	0.0454742	0.153734	0.112675	7977	tags=29%, list=22%, signal=23%	PIK3R2/IRS2/FBP2/TSC2/TRIP10/AKT2/FLOT2/PCK2/FLOT1/SREBF1/PDE3A/PYGB/MAPK3/PPP1CA/RPTOR/PTPRF/LIPE/INPP5K/PHKG2/BAD/PRKACG/GCK/PIK3CD/FASN/AKT1/PRKAG3/RPS6KB2/MAP2K2/EIF4EBP1/HRAS/SHC2/GYS1/G6PC2/SLC2A4/IRS4/PKLR/CBLC/CALML3/CALML5
WP_RANKLRANK_SIGNALING_PATHWAY	WP_RANKLRANK_SIGNALING_PATHWAY		55	0.456483	1.46095	0.045858	0.154824	0.113474	7625	tags=35%, list=21%, signal=27%	TNFSF11/TNFRSF11B/VCAM1/TRAF1/LYN/SPI1/STAT1/CALCR/TNFRSF11A/SYK/PAPSS2/ICAM1/TAB2/NFKBIA/NFKB1/MAP3K7/CBL/RELB/PIK3R1
WP_MITOCHONDRIAL_IMMUNE_RESPONSE_TO_SARSCOV2	WP_MITOCHONDRIAL_IMMUNE_RESPONSE_TO_SARSCOV2		32	0.521249	1.50599	0.0461049	0.154869	0.113507	4093	tags=31%, list=11%, signal=28%	TLR7/AGTR2/AGTR1/CGAS/IFIH1/DDX58/REN/TLR3/TMPRSS2/ACE
REACTOME_KERATAN_SULFATE_KERATIN_METABOLISM	REACTOME_KERATAN_SULFATE_KERATIN_METABOLISM		34	0.505564	1.48137	0.0461783	0.154869	0.113507	6019	tags=32%, list=16%, signal=27%	OGN/KERA/OMD/FMOD/LUM/CHST1/B3GNT7/CHST6/GNS/B4GALT6/CHST2
PID_IL2_PI3K_PATHWAY	PID_IL2_PI3K_PATHWAY		34	0.504599	1.47854	0.0461783	0.154869	0.113507	3113	tags=21%, list=8%, signal=19%	IL2/IL2RA/LCK/IL2RB/JAK3/IL2RG/SGMS1
WP_PROSTAGLANDIN_SYNTHESIS_AND_REGULATION	WP_PROSTAGLANDIN_SYNTHESIS_AND_REGULATION		45	0.483201	1.47535	0.0460123	0.154869	0.113507	4236	tags=29%, list=11%, signal=26%	HSD11B1/PTGDR/PTGER2/PTGER4/PTGER3/TBXAS1/PTGFR/AKR1C3/EDNRA/PTGIR/HPGDS/PPARG/PTGIS
KEGG_CYTOSOLIC_DNA_SENSING_PATHWAY	KEGG_CYTOSOLIC_DNA_SENSING_PATHWAY		54	0.457807	1.45633	0.0460624	0.154869	0.113507	7011	tags=30%, list=19%, signal=24%	IL33/CXCL10/ZBP1/CCL5/CCL4/CCL4L2/IL18/AIM2/DDX58/IFNB1/NFKBIA/IL6/RIPK3/NFKB1/IFNA1/TBK1
WP_BRAINDERIVED_NEUROTROPHIC_FACTOR_BDNF_SIGNALING_PATHWAY	WP_BRAINDERIVED_NEUROTROPHIC_FACTOR_BDNF_SIGNALING_PATHWAY		144	0.366539	1.34075	0.0462585	0.154932	0.113553	8242	tags=34%, list=22%, signal=27%	GRIA2/KCNA3/NGFR/NCF1/NTRK2/CNR1/NCF2/EGR2/NTRK3/JAK2/CDH2/BDNF/PTK2B/SPP1/BMP2/STAT1/SHC3/CAMK4/NCAM1/GRIN2B/GRIA3/VAV3/RAP1A/GRIA1/MEF2A/MAP3K2/BCL2L11/NFKBIA/ALPL/NCK1/CAMK1/MAPK10/CASP3/NFKB1/KSR1/CREB1/RPS6KA3/CDKL5/PRKAA1/MEF2C/TIAM1/PIK3R1/ADAM17/STAT3/STAT5B/PRKAA2/APC/MARCKS/DLG1
PID_INTEGRIN_A9B1_PATHWAY	PID_INTEGRIN_A9B1_PATHWAY		25	0.561425	1.5334	0.0465475	0.155596	0.114039	5657	tags=48%, list=15%, signal=41%	VCAM1/F13A1/TGM2/SPP1/CSF2RA/VEGFC/ADAM12/ADAM8/ITGB1/ITGA9/TNC/FN1
REACTOME_PYRUVATE_METABOLISM_AND_CITRIC_ACID_TCA_CYCLE	REACTOME_PYRUVATE_METABOLISM_AND_CITRIC_ACID_TCA_CYCLE		55	-0.407168	-1.41742	0.0465801	0.155596	0.114039	10068	tags=49%, list=27%, signal=36%	FAHD1/SUCLG1/GLO1/DLST/PDHA1/HAGH/LDHA/FH/ADHFE1/SLC16A3/SLC16A1/RXRA/CS/IDH3B/ACO2/VDAC1/PDK2/LDHB/SDHA/MDH2/IDH3G/PPARD/GSTZ1/LDHAL6A/BSG/LDHC/SLC16A8
BIOCARTA_IL17_PATHWAY	BIOCARTA_IL17_PATHWAY		15	0.619141	1.51239	0.0469565	0.156646	0.114809	1836	tags=47%, list=5%, signal=44%	CD3G/CD8A/CD2/CD247/CD3D/CD3E/CD4
REACTOME_SARS_COV_2_HOST_INTERACTIONS	REACTOME_SARS_COV_2_HOST_INTERACTIONS		203	-0.28488	-1.22777	0.0471231	0.156994	0.115064	7569	tags=28%, list=20%, signal=22%	TAB1/KPNA2/RPS24/RPS29/AKT2/IFNA10/NUP188/GEMIN7/RPS15A/RAE1/RPS27/RPS21/SNRPD1/RPS23/RPS13/HSP90AB1/RPS17/TKFC/RPS10/AAAS/GEMIN4/RPS11/RPSA/SNRPF/VPS33B/NUP214/RPS12/SNRPE/FAU/RPS20/AKT1/UBB/RPS14/SNRPD2/RPS4X/RPS26/TUFM/NUP93/VPS18/HLA-G/RPS9/RPS16/SNRPB/RPS18/RPS5/UBA52/RPS28/MASP1/RPS19/RPS3/RPS2/RPS15/CRB3/IL17F/IL17A/SFTPD/SFN
WP_MEVALONATE_ARM_OF_CHOLESTEROL_BIOSYNTHESIS_PATHWAY	WP_MEVALONATE_ARM_OF_CHOLESTEROL_BIOSYNTHESIS_PATHWAY		13	-0.62942	-1.53915	0.0476098	0.157812	0.115664	5947	tags=38%, list=16%, signal=32%	FDPS/MVD/FDFT1/PMVK/MVK
WP_DNA_DAMAGE_RESPONSE	WP_DNA_DAMAGE_RESPONSE		68	-0.392815	-1.43008	0.0475588	0.157812	0.115664	7975	tags=34%, list=22%, signal=27%	ABL1/MDM2/RAD51/TP53/RAD9A/ATRIP/CDC25C/PIDD1/CDK4/CCND1/CCNE1/CDC25A/BAX/CDK5/CDKN1A/H2AX/E2F1/HUS1B/CDK2/MYC/BBC3/TP53AIP1/SFN
WP_MALE_INFERTILITY	WP_MALE_INFERTILITY		144	0.363543	1.32979	0.047619	0.157812	0.115664	6091	tags=26%, list=16%, signal=22%	PRDM9/CYP17A1/MMP9/FASLG/CLU/SIRPG/FOLH1/THBS1/HLA-DRA/TAS2R38/DAZL/EPSTI1/ABCB1/EPPIN/TMEM132E/HORMAD2/FAS/PIWIL4/SOD2/AR/AHR/TNF/SLC16A7/LTF/ESR1/SOD3/ARNTL/NANOS1/RGS9/DDX4/ATM/SRD5A2/REC8/DAZ2/PON1/CAT/LIG4/XRCC4
REACTOME_FATTY_ACID_METABOLISM	REACTOME_FATTY_ACID_METABOLISM		177	-0.31097	-1.32604	0.0475188	0.157812	0.115664	4516	tags=20%, list=12%, signal=18%	CYP2U1/GPX4/CYP4B1/FASN/ACADS/DECR2/ACOT1/SCD/ECI1/PPARD/FAAH/CYP1A2/MECR/GGT1/THEM5/CYP1A1/PRXL2B/HACD1/PTGES2/PPT2/HSD17B8/MCAT/CYP2C19/AWAT1/TECR/SLC25A1/DPEP3/CYP4F2/ABCD1/SLC27A3/CYP4F8/CYP4F3/GPX2/ALOXE3/CYP4F22/ALOX12B
KEGG_O_GLYCAN_BIOSYNTHESIS	KEGG_O_GLYCAN_BIOSYNTHESIS		30	0.51975	1.47808	0.0483871	0.160147	0.117375	3861	tags=33%, list=10%, signal=30%	GALNT13/GALNT5/GALNT17/GCNT1/GALNT15/GALNT8/GCNT4/GALNT16/GALNT4/GALNT9
BIOCARTA_TNFR2_PATHWAY	BIOCARTA_TNFR2_PATHWAY		17	0.596366	1.4939	0.0487805	0.161238	0.118174	6742	tags=47%, list=18%, signal=39%	TRAF1/TNFRSF1B/DUSP1/TANK/NFKBIA/MAP3K14/NFKB1/TNFAIP3
KEGG_ARGININE_AND_PROLINE_METABOLISM	KEGG_ARGININE_AND_PROLINE_METABOLISM		54	-0.412001	-1.43096	0.0488972	0.161348	0.118255	3564	tags=24%, list=10%, signal=22%	PYCR1/ALDH4A1/SRM/CKB/ASS1/PYCR3/NOS2/GAMT/CKMT2/CKMT1A/CKMT1B/PRODH/ARG1
REACTOME_TOLL_LIKE_RECEPTOR_CASCADES	REACTOME_TOLL_LIKE_RECEPTOR_CASCADES		166	0.35151	1.31589	0.0489418	0.161348	0.118255	7346	tags=36%, list=20%, signal=29%	TLR10/TLR8/TLR7/CD180/ITGB2/BIRC3/BTK/TLR4/CTSS/TLR2/ITGAM/LY86/PLCG2/IRAK2/BPI/CD14/TLR1/IRAK3/TLR5/TLR6/LBP/CD36/MAP3K8/NOD2/NLRC5/SOCS1/TIFA/TLR3/CASP8/LGMN/TANK/SAA1/DNM3/ALPK1/LY96/TICAM2/MEF2A/PELI1/TAB2/EEA1/PTPN4/NFKBIA/RIPK3/UBE2D1/HSP90B1/ATF1/S100B/TLR9/MAPK10/NFKB1/ATF2/TAB3/CREB1/RPS6KA3/DUSP6/TBK1/IKBIP/MAP3K7/IRAK4/MEF2C
REACTOME_MEIOTIC_SYNAPSIS	REACTOME_MEIOTIC_SYNAPSIS		78	-0.38096	-1.42641	0.0493023	0.162324	0.118971	10717	tags=44%, list=29%, signal=31%	H2BC11/H2AC8/H4-16/H2BC1/H4C4/SMC1B/H2AC6/H3-4/H4C5/H2BC5/H2AC7/H4C1/H2BC21/SYCE2/UBE2I/ACD/H2BC13/H2BC17/H2BC3/H2AC14/H2AZ1/H4C3/FKBP6/STAG3/H2AX/H2AC20/H4C9/H2BC12/H4C6/HSPA2/LMNA/H4C11/SYCP1/H2AJ
WP_APOPTOSIS	WP_APOPTOSIS		86	0.408908	1.40644	0.05	0.164407	0.120497	6488	tags=36%, list=18%, signal=30%	FASLG/LTA/BIRC3/TNFSF10/PRF1/TRAF1/IGF2/TNFRSF1B/TNFRSF25/GZMB/IRF1/CASP10/FAS/IRF5/CASP8/TNF/CFLAR/IRF2/CASP7/SCAF11/BCL2L11/PMAIP1/NFKBIA/XIAP/IGF1/APAF1/MCL1/MAPK10/CASP3/NFKB1/TNFRSF21
REACTOME_AMINO_ACID_TRANSPORT_ACROSS_THE_PLASMA_MEMBRANE	REACTOME_AMINO_ACID_TRANSPORT_ACROSS_THE_PLASMA_MEMBRANE		33	-0.474516	-1.49702	0.0502496	0.164828	0.120806	4792	tags=36%, list=13%, signal=32%	SLC43A1/SLC7A2/SLC7A1/SLC3A1/SLC38A3/SLC6A18/SLC6A19/SLC3A2/SLC7A5/SLC1A4/SLC7A8/SLC6A14
REACTOME_GLYCOSPHINGOLIPID_METABOLISM	REACTOME_GLYCOSPHINGOLIPID_METABOLISM		45	-0.430412	-1.45812	0.0502589	0.164828	0.120806	3530	tags=42%, list=10%, signal=38%	CERK/HEXA/ARSA/ARSD/SMPD3/SMPD4/GLTP/NEU3/NEU1/GLA/ARSG/CPTP/GBA/ARSL/SMPD2/ARSH/ARSI/ARSF/NEU2
BIOCARTA_KERATINOCYTE_PATHWAY	BIOCARTA_KERATINOCYTE_PATHWAY		46	0.47639	1.45862	0.0506135	0.165776	0.1215	6730	tags=33%, list=18%, signal=27%	FASLG/PRKCB/PRKCQ/TNFRSF1B/FAS/TNF/PRKCH/MAP3K5/PRKCA/CEBPA/EGF/NFKBIA/MAP3K14/NFKB1/PRKCG
REACTOME_SIGNAL_AMPLIFICATION	REACTOME_SIGNAL_AMPLIFICATION		33	0.501812	1.46099	0.0509554	0.166679	0.122162	5748	tags=30%, list=16%, signal=26%	GNA14/P2RY12/GNGT2/GNGT1/P2RY1/GNAT3/GNG8/GNG11/GNB4/GNG2
REACTOME_MEIOTIC_RECOMBINATION	REACTOME_MEIOTIC_RECOMBINATION		86	-0.372793	-1.41917	0.0512775	0.167515	0.122775	10717	tags=47%, list=29%, signal=33%	H2BC11/TOP3A/H2AC8/H4-16/H2BC1/H4C4/H2AC6/H3-4/H3C11/H4C5/PSMC3IP/RAD51/H2BC5/H2AC7/MSH5/H3C1/H4C1/H2BC21/H3C3/CDK4/H3C4/H2BC13/H2BC17/H2BC3/H2AC14/H2AZ1/H4C3/H3C7/H2AX/H3C2/TEX15/H2AC20/H4C9/H2BC12/H4C6/CDK2/MSH4/H4C11/H2AJ/H3C14
REACTOME_INTERACTION_BETWEEN_L1_AND_ANKYRINS	REACTOME_INTERACTION_BETWEEN_L1_AND_ANKYRINS		31	0.520087	1.49328	0.0514469	0.167851	0.123021	5592	tags=35%, list=15%, signal=30%	SCN7A/SCN3A/SCN9A/ANK1/SCN11A/SCN2A/KCNQ3/SCN2B/SPTA1/ANK3/SPTB
BIOCARTA_CYTOKINE_PATHWAY	BIOCARTA_CYTOKINE_PATHWAY		19	0.562973	1.43211	0.0517241	0.168092	0.123198	6937	tags=53%, list=19%, signal=43%	IL2/IFNG/IL15/IL18/IL10/TNF/IFNB1/IL6/IL4/IFNA1
REACTOME_ORC1_REMOVAL_FROM_CHROMATIN	REACTOME_ORC1_REMOVAL_FROM_CHROMATIN		71	-0.370175	-1.36403	0.0516673	0.168092	0.123198	9529	tags=37%, list=26%, signal=27%	RPS27A/PSMD2/ORC1/PSMC5/PSMF1/PSMC4/PSMB6/RBX1/PSME3/MCM4/MCM3/MCM7/MCM5/PSMD3/PSMB3/PSMD8/SEM1/PSMB4/PSMD4/PSMD9/UBB/PSMB5/PSMB7/UBA52/CDK2/CDT1
REACTOME_PRE_NOTCH_EXPRESSION_AND_PROCESSING	REACTOME_PRE_NOTCH_EXPRESSION_AND_PROCESSING		118	-0.336124	-1.33907	0.0517259	0.168092	0.123198	7528	tags=29%, list=20%, signal=23%	H2BC5/TP53/KAT2A/H2AC7/H3C1/MIR200C/H4C1/H2BC21/E2F3/H3C3/RFNG/MAMLD1/SIRT6/CCND1/H3C4/H2BC13/H2BC17/H2BC3/H2AC14/H2AZ1/H4C3/ST3GAL4/H3C7/H2AX/H3C2/E2F1/H2AC20/H4C9/H2BC12/H4C6/H4C11/H2AJ/H3C14/ELF3
REACTOME_ESR_MEDIATED_SIGNALING	REACTOME_ESR_MEDIATED_SIGNALING		220	-0.28892	-1.25201	0.0517872	0.168092	0.123198	7528	tags=29%, list=20%, signal=23%	H2BC5/BCL2/KPNA2/AKT2/H2AC7/H3C1/H4C1/KDM1A/FOXA1/H2BC21/CTSD/NOS3/H3C3/POLR2F/HSP90AB1/POLR2A/KAT5/PPP5C/MAPK3/CCND1/GTF2F1/AXIN1/GNG5/H3C4/POLR2J/H2BC13/GNB2/H2BC17/CARM1/PRMT1/H2BC3/AKT1/USF2/H2AC14/H2AZ1/H4C3/GNG13/GREB1/MMP7/POLR2E/H3C7/H2AX/H3C2/JUND/FKBP4/H2AC20/H4C9/HRAS/H2BC12/H4C6/H4C11/EREG/POLR2L/MYC/POLR2I/CITED1/HSPB1/H2AJ/TFF1/H3C14/TFF3/MMP3/EPGN
REACTOME_ANCHORING_FIBRIL_FORMATION	REACTOME_ANCHORING_FIBRIL_FORMATION		15	0.61159	1.49394	0.0521739	0.168664	0.123617	2864	tags=33%, list=8%, signal=31%	TLL1/COL4A3/COL4A4/COL1A2/COL1A1
WP_COVID19_ADVERSE_OUTCOME_PATHWAY	WP_COVID19_ADVERSE_OUTCOME_PATHWAY		15	0.609797	1.48956	0.0521739	0.168664	0.123617	5902	tags=73%, list=16%, signal=62%	IL2/IL2RA/CXCL10/CCL2/IL7/IL10/TNF/TMPRSS2/CCL3/IL6/ACE2
REACTOME_KERATAN_SULFATE_BIOSYNTHESIS	REACTOME_KERATAN_SULFATE_BIOSYNTHESIS		28	0.529018	1.47623	0.0522023	0.168664	0.123617	6019	tags=36%, list=16%, signal=30%	OGN/KERA/OMD/FMOD/LUM/CHST1/B3GNT7/CHST6/B4GALT6/CHST2
WP_HISTONE_MODIFICATIONS	WP_HISTONE_MODIFICATIONS		65	-0.396516	-1.4282	0.0522311	0.168664	0.123617	11703	tags=42%, list=32%, signal=28%	H4C8/H3C10/SETDB2/KMT2B/H4-16/SETMAR/H4C4/SETD6/H3C11/H4C5/H3C1/H4C1/SETDB1/SMYD3/SETD1A/DOT1L/KMT5C/H3C4/SMYD5/EHMT2/H4C3/SUV39H1/H3C7/H4C9/H4C6/H4C11/H3C14
BIOCARTA_VEGF_PATHWAY	BIOCARTA_VEGF_PATHWAY		27	0.534055	1.47437	0.0523732	0.168907	0.123795	4912	tags=30%, list=13%, signal=26%	PIK3CG/PRKCB/FLT1/FLT4/KDR/HIF1A/PRKCA/PIK3CA
WP_PPAR_SIGNALING_PATHWAY	WP_PPAR_SIGNALING_PATHWAY		67	0.429124	1.4212	0.0524781	0.169029	0.123885	5930	tags=33%, list=16%, signal=28%	ADIPOQ/OLR1/PLIN1/ACSL6/SLC27A2/ACSL5/ME1/FABP4/ACOX2/CD36/NR1H3/FABP6/PPARG/LPL/ACSL4/FABP7/FADS2/SLC27A6/APOA5/FABP1/AQP7/ACADL
WP_SIGNAL_TRANSDUCTION_THROUGH_IL1R	WP_SIGNAL_TRANSDUCTION_THROUGH_IL1R		33	0.499281	1.45362	0.0525478	0.169038	0.123891	7211	tags=42%, list=19%, signal=34%	TGFB3/IRAK2/IRAK3/IL1R1/IL1RAP/TNF/IFNB1/NFKBIA/IL6/MAP3K14/TGFB1/NFKB1/IFNA1/MAP3K7
REACTOME_INTRAFLAGELLAR_TRANSPORT	REACTOME_INTRAFLAGELLAR_TRANSPORT		51	-0.414192	-1.42716	0.0527767	0.169558	0.124272	8874	tags=37%, list=24%, signal=28%	KIF3C/IFT172/IFT22/TUBB2B/DYNLL1/IFT140/DYNLL2/TUBB1/TUBB6/TUBA4A/TUBA1C/KIF17/DYNLRB2/TUBB3/TUBB2A/DYNC2I2/TUBB4B/DYNLRB1/TUBB4A
REACTOME_SIGNALING_BY_ERYTHROPOIETIN	REACTOME_SIGNALING_BY_ERYTHROPOIETIN		25	0.540585	1.47648	0.0529801	0.169995	0.124592	2201	tags=24%, list=6%, signal=23%	PIK3CG/VAV1/PLCG2/LYN/PIK3R5/JAK2
WP_MFAP5MEDIATED_OVARIAN_CANCER_CELL_MOTILITY_AND_INVASIVENESS	WP_MFAP5MEDIATED_OVARIAN_CANCER_CELL_MOTILITY_AND_INVASIVENESS		13	0.629927	1.50543	0.0532646	0.170474	0.124943	3870	tags=31%, list=10%, signal=28%	MFAP5/PRKCQ/ITGB3/ITGAV
REACTOME_TRAFFICKING_AND_PROCESSING_OF_ENDOSOMAL_TLR	REACTOME_TRAFFICKING_AND_PROCESSING_OF_ENDOSOMAL_TLR		13	0.629872	1.5053	0.0532646	0.170474	0.124943	6290	tags=54%, list=17%, signal=45%	TLR8/TLR7/CTSS/TLR3/LGMN/HSP90B1/TLR9
WP_7Q1123_COPY_NUMBER_VARIATION_SYNDROME	WP_7Q1123_COPY_NUMBER_VARIATION_SYNDROME		104	-0.327674	-1.28878	0.0534687	0.17091	0.125263	6747	tags=31%, list=18%, signal=25%	BRD4/VPS37D/ATPAF2/ATP5PO/VPS37C/ATP5MC3/MAPK3/MYO1C/CFL1/DNAJC30/ATP5F1B/SNAP25/MYBBP1A/VPS37B/VPS28/FKBP6/ABHD11/GAPDH/ATP5MC1/H2AX/MVB12A/CHTF18/ATP5MC2/HMGA1/GTF2IRD1/HSPA2/MYC/CDKN1C/ATP5F1D/FZD9/PKLR/CLDN4
REACTOME_TRANSMISSION_ACROSS_CHEMICAL_SYNAPSES	REACTOME_TRANSMISSION_ACROSS_CHEMICAL_SYNAPSES		269	0.320393	1.25012	0.053616	0.171164	0.125449	7114	tags=33%, list=19%, signal=27%	GRIA2/GABRB2/GABRA2/AKAP5/GRIA4/PRKCB/CAMK2B/RIMS1/CACNG3/SYT1/TUBA3C/ERBB4/LIN7A/CHRNA6/KCNJ10/PPFIA2/GRIN3A/GABRR3/GNGT2/CHRNA9/CACNA2D3/DLG2/CHRNA1/GNGT1/SLC1A2/GABRG2/GRIP2/PRKAR2B/SLC1A1/ADCY7/GABRR1/SLC1A3/SLC38A1/GLRB/HTR3E/KCNJ5/CAMK4/PRKACB/CACNG8/GRIK4/NAAA/ABAT/GABRB1/GRIN2B/GRIK3/GRIA3/GRIK1/NBEA/SLC32A1/CACNA1E/GABRR2/KCNJ16/DLG3/GNAT3/NRG1/GNG8/GRIA1/PLCB1/PRKCA/PLCB2/ARL6IP5/KCNJ6/…
REACTOME_POST_TRANSLATIONAL_MODIFICATION_SYNTHESIS_OF_GPI_ANCHORED_PROTEINS	REACTOME_POST_TRANSLATIONAL_MODIFICATION_SYNTHESIS_OF_GPI_ANCHORED_PROTEINS		92	-0.363888	-1.39712	0.0538033	0.171545	0.125728	4153	tags=22%, list=11%, signal=19%	TEX101/PIGZ/LYPD5/GPAA1/RTN4RL1/DPM2/PIGQ/ALPG/DPM3/LY6K/SPACA4/LYPD6B/RAET1G/GP2/CEACAM5/LYPD2/RAET1L/LYPD3/LY6D/LY6G6C
WP_LDL_INFLUENCE_ON_CD14_AND_TLR4	WP_LDL_INFLUENCE_ON_CD14_AND_TLR4		24	0.542861	1.47514	0.0547264	0.173829	0.127402	7311	tags=54%, list=20%, signal=43%	TLR4/CCL2/CD14/CREB5/IL10/CREB3L3/REL/CREB3L1/IL6/NFKB1/CREB1/CREB3L2/RELB
REACTOME_MECP2_REGULATES_NEURONAL_RECEPTORS_AND_CHANNELS	REACTOME_MECP2_REGULATES_NEURONAL_RECEPTORS_AND_CHANNELS		18	0.573754	1.45335	0.0547009	0.173829	0.127402	7283	tags=33%, list=20%, signal=27%	GRIA2/GRIN2B/PTPN4/FKBP5/CREB1/TRPC3
WP_MRNA_PROCESSING	WP_MRNA_PROCESSING		125	-0.330647	-1.3523	0.0546245	0.173829	0.127402	10072	tags=31%, list=27%, signal=23%	DHX16/PRPF4/PCBP2/CD2BP2/YBX1/CLP1/SFSWAP/HNRNPA1/CLK2/EFTUD2/SNRNP70/RNPS1/CPSF1/LSM7/SNRPD1/PPM1G/CLASRP/SUGP1/U2AF2/POLR2A/SUPT5H/PSKH1/CPSF4/SNRPF/PTBP1/SNRPE/SF3B5/PRMT1/FUS/SNRPD2/SNU13/HNRNPAB/SNRPA/PRPF6/TXNL4A/LSM2/SNRPB/SF3B4/SF3A2
BIOCARTA_SPPA_PATHWAY	BIOCARTA_SPPA_PATHWAY		16	0.59568	1.48312	0.0549828	0.174423	0.127838	7830	tags=62%, list=21%, signal=49%	PRKCB/TBXAS1/SYK/ITGB1/PLCB1/PRKCA/F2R/PTGS1/F2/F2RL3
REACTOME_PHOSPHOLIPASE_C_MEDIATED_CASCADE_FGFR2	REACTOME_PHOSPHOLIPASE_C_MEDIATED_CASCADE_FGFR2		18	0.584508	1.48059	0.0552705	0.174896	0.128185	3333	tags=44%, list=9%, signal=40%	FGF10/FGF16/FGF7/FGF2/FGF23/FGF1/FGF5/FGF18
REACTOME_OPIOID_SIGNALLING	REACTOME_OPIOID_SIGNALLING		90	0.399458	1.3849	0.0552408	0.174896	0.128185	7383	tags=34%, list=20%, signal=28%	PDE1C/GNA14/CAMK2B/GNGT2/GNGT1/PRKAR2B/ADCY7/ITPR1/PDE1A/CAMK4/PDE1B/PRKACB/PPP1R1B/NBEA/GNAT3/ITPR2/GNG8/PLCB1/PRKCA/PLCB2/CAMK2D/GNG11/GNB4/GNG2/ADCY4/CREB1/PPP3CA/PRKCG/PDE4B/PPP3CB/PDE4D
WP_DOPAMINERGIC_NEUROGENESIS	WP_DOPAMINERGIC_NEUROGENESIS		30	-0.482051	-1.47781	0.0554944	0.175165	0.128382	2951	tags=33%, list=8%, signal=31%	FGF8/GBX2/LMX1B/CDKN1C/EN2/NEUROD1/OTX2/NKX2-2/TH/FOXA2
WP_ANGIOTENSIN_II_RECEPTOR_TYPE_1_PATHWAY	WP_ANGIOTENSIN_II_RECEPTOR_TYPE_1_PATHWAY		28	0.522809	1.4589	0.0554649	0.175165	0.128382	6291	tags=46%, list=17%, signal=39%	CCN2/AGTR1/COL1A2/COL1A1/MAS1/IL6ST/NOX4/HIF1A/TGFBR2/PDGFD/ACE2/TGFB1/ACTA2
REACTOME_GLYCOGEN_STORAGE_DISEASES	REACTOME_GLYCOGEN_STORAGE_DISEASES		15	-0.596774	-1.5268	0.0559837	0.176061	0.129038	6847	tags=53%, list=18%, signal=43%	EPM2A/GYG2/NHLRC1/SLC37A4/UBB/UBA52/G6PC3/GYS1
WP_SPLICING_FACTOR_NOVA_REGULATED_SYNAPTIC_PROTEINS	WP_SPLICING_FACTOR_NOVA_REGULATED_SYNAPTIC_PROTEINS		42	0.478171	1.44187	0.0559876	0.176061	0.129038	5951	tags=36%, list=16%, signal=30%	DAB1/KCNMA1/CSN3/GABRG2/CDH2/CADM3/EPB41L2/GRIN2B/CADM1/CHL1/ATP2B1/KCNJ6/ANK3/EFNA5/APLP2
REACTOME_G_ALPHA_12_13_SIGNALLING_EVENTS	REACTOME_G_ALPHA_12_13_SIGNALLING_EVENTS		80	0.405803	1.38465	0.0559541	0.176061	0.129038	6041	tags=29%, list=16%, signal=24%	VAV1/FGD2/BTK/NGEF/ADRA1A/GNGT2/GNGT1/FGD3/ARHGEF6/ARHGEF3/KALRN/VAV3/GNG8/ARHGEF26/AKAP13/NET1/ARHGEF35/GNG11/GNB4/PREX1/GNG2/ROCK1/RASGRF2
REACTOME_NEGATIVE_REGULATION_OF_FLT3	REACTOME_NEGATIVE_REGULATION_OF_FLT3		15	0.593219	1.44907	0.0573913	0.180059	0.131969	3901	tags=33%, list=11%, signal=30%	FLT3/SLA/SLA2/FLT3LG/SH2B3
WP_PHOSPHODIESTERASES_IN_NEURONAL_FUNCTION	WP_PHOSPHODIESTERASES_IN_NEURONAL_FUNCTION		52	0.456885	1.44193	0.0574018	0.180059	0.131969	7683	tags=48%, list=21%, signal=38%	PDE1C/GUCY1A1/GUCY1B1/ADCY7/PDE7B/PDE1A/DRD1/PDE1B/PPP1R1B/GRIN2B/PDE5A/PDE3B/PDE6H/GRIA1/PDE6B/PDE7A/ADORA2A/ADCY4/GUCY1B2/CREB1/PDE4B/PDE8B/PDE6C/PDE4D/PDE6A
REACTOME_AMINE_LIGAND_BINDING_RECEPTORS	REACTOME_AMINE_LIGAND_BINDING_RECEPTORS		42	0.474568	1.43101	0.0575428	0.180277	0.132128	5526	tags=48%, list=15%, signal=41%	ADRB1/ADRA2A/ADRA1A/TAAR8/TAAR6/HTR2A/CHRM3/TAAR9/HTR4/DRD1/DRD3/HRH1/HTR6/HTR1E/HTR7/CHRM5/HTR1F/DRD5/ADRB3/CHRM2
WP_INTERFERON_TYPE_I_SIGNALING_PATHWAYS	WP_INTERFERON_TYPE_I_SIGNALING_PATHWAYS		54	0.44417	1.41294	0.0579495	0.181326	0.132897	7950	tags=37%, list=21%, signal=29%	PTPRC/LCK/STAT4/VAV1/ZAP70/PTPN6/STAT1/SOCS1/RAP1A/IFNAR2/SOCS3/REL/IFNAR1/CREB1/IRF9/CBL/PIAS1/JAK1/PIK3R1/STAT3
REACTOME_SEMAPHORIN_INTERACTIONS	REACTOME_SEMAPHORIN_INTERACTIONS		64	0.426589	1.4045	0.0580552	0.181431	0.132974	6081	tags=28%, list=16%, signal=24%	PTPRC/SEMA3E/CD72/SEMA3A/SEMA4D/ITGA1/PAK3/MYH11/NRP1/TYROBP/TREM2/DPYSL3/RND1/ITGB1/SEMA4A/SEMA7A/ROCK1/PLXNA4
REACTOME_PI_3K_CASCADE_FGFR2	REACTOME_PI_3K_CASCADE_FGFR2		23	0.541126	1.45645	0.0584307	0.182379	0.133669	3333	tags=35%, list=9%, signal=32%	FGF10/FGF16/FGF7/FGF2/FGF23/FGF1/FGF5/FGF18
PID_LIS1_PATHWAY	PID_LIS1_PATHWAY		28	0.519325	1.44918	0.0587276	0.183079	0.134182	2603	tags=14%, list=7%, signal=13%	RELN/DAB1/PLA2G7/MAP1B
PID_EPO_PATHWAY	PID_EPO_PATHWAY		33	0.494322	1.43918	0.0589172	0.183217	0.134283	8421	tags=48%, list=23%, signal=37%	BTK/PTPN6/PLCG2/LYN/JAK2/STAT1/SH2B3/RAP1A/TRPC6/SOCS3/TEC/NFKB1/CBL/PIK3R1/STAT5B/PTPN11
REACTOME_NUCLEOTIDE_BINDING_DOMAIN_LEUCINE_RICH_REPEAT_CONTAINING_RECEPTOR_NLR_SIGNALING_PATHWAYS	REACTOME_NUCLEOTIDE_BINDING_DOMAIN_LEUCINE_RICH_REPEAT_CONTAINING_RECEPTOR_NLR_SIGNALING_PATHWAYS		56	0.439358	1.41213	0.0589102	0.183217	0.134283	7473	tags=38%, list=20%, signal=30%	BIRC3/PSTPIP1/NLRP1/IRAK2/NLRC4/NLRP3/AIM2/CYLD/NOD2/CARD9/CASP8/TAB2/MEFV/NFKB1/HMOX1/TAB3/TNFAIP3/ITCH/MAP3K7/CASP4/TXNIP
REACTOME_TP53_REGULATES_TRANSCRIPTION_OF_GENES_INVOLVED_IN_CYTOCHROME_C_RELEASE	REACTOME_TP53_REGULATES_TRANSCRIPTION_OF_GENES_INVOLVED_IN_CYTOCHROME_C_RELEASE		20	-0.549723	-1.52533	0.0591017	0.183564	0.134538	7408	tags=45%, list=20%, signal=36%	TP53/PRELID1/PRELID3A/TP73/AIFM2/BAX/BBC3/TP63/TP53AIP1
BIOCARTA_MAL_PATHWAY	BIOCARTA_MAL_PATHWAY		19	-0.555094	-1.52263	0.0592417	0.183696	0.134634	6719	tags=32%, list=18%, signal=26%	HNF1A/MAPK3/MAP2K2/HRAS/ACTA1/MAL
REACTOME_UPTAKE_OF_DIETARY_COBALAMINS_INTO_ENTEROCYTES	REACTOME_UPTAKE_OF_DIETARY_COBALAMINS_INTO_ENTEROCYTES		10	-0.658159	-1.51459	0.0593607	0.183696	0.134634	1970	tags=30%, list=5%, signal=28%	CTRB2/AMN/PRSS3
REACTOME_CA_DEPENDENT_EVENTS	REACTOME_CA_DEPENDENT_EVENTS		37	0.494069	1.47221	0.059375	0.183696	0.134634	6730	tags=38%, list=18%, signal=31%	PDE1C/CAMK2B/PRKAR2B/ADCY7/PDE1A/CAMK4/PDE1B/PRKACB/NBEA/PRKCA/CAMK2D/ADCY4/CREB1/PRKCG
WP_NRP1TRIGGERED_SIGNALING_PATHWAYS_IN_PANCREATIC_CANCER	WP_NRP1TRIGGERED_SIGNALING_PATHWAYS_IN_PANCREATIC_CANCER		54	0.442188	1.40664	0.0594354	0.183696	0.134634	7311	tags=39%, list=20%, signal=31%	MMP9/HGF/TGFB3/SEMA3A/CCN2/COL1A2/PECAM1/COL1A1/NRP1/FLT1/SNAI1/KDR/TGFBR2/REL/CDH5/EGF/PLXNA4/NFKB1/CDKN1B/VEGFA/RELB
WP_RETINOBLASTOMA_GENE_IN_CANCER	WP_RETINOBLASTOMA_GENE_IN_CANCER		87	-0.359113	-1.36572	0.0596458	0.184121	0.134946	8785	tags=30%, list=24%, signal=23%	ORC1/E2F2/ABL1/CDC45/MDM2/TP53/CDC25B/TYMS/E2F3/MCM4/FANCG/CDK4/MCM3/MCM7/CCND1/CCNE1/RABIF/POLE/CDC25A/H2AZ1/CDKN1A/SUV39H1/E2F1/CDK2/MYC/CDT1
REACTOME_TCF_DEPENDENT_SIGNALING_IN_RESPONSE_TO_WNT	REACTOME_TCF_DEPENDENT_SIGNALING_IN_RESPONSE_TO_WNT		233	-0.27654	-1.20561	0.0597714	0.184283	0.135064	7528	tags=32%, list=20%, signal=25%	H2BC5/SOX4/PSMC4/PSMB6/RBX1/AKT2/RUVBL1/H2AC7/H3C1/PPP2R5D/H4C1/PSME3/DVL2/SOX2/H2BC21/RSPO4/H3C3/PYGO2/KAT5/CSNK1E/WNT3/DVL1/PSMD3/PSMB3/PSMD8/SEM1/FRAT2/MEN1/SOST/PSMB4/PSMD4/PSMD9/AXIN1/DVL3/RUNX3/H3C4/SOX3/H2BC13/H2BC17/H2BC3/AKT1/UBB/PSMB5/LRP5/H2AC14/H2AZ1/SMARCA4/TCF7L1/H4C3/PSMB7/PPP2R1A/TLE1/AXIN2/H3C7/H2AX/H3C2/LGR5/H2AC20/UBA52/H4C9/SOX9/H2BC12/H4C6/TERT/H4C11/CSNK2B/MYC/SOX6/DKK4/WNT4…
REACTOME_ACYL_CHAIN_REMODELLING_OF_PG	REACTOME_ACYL_CHAIN_REMODELLING_OF_PG		18	-0.567638	-1.53825	0.059952	0.184614	0.135307	187	tags=22%, list=1%, signal=22%	PLA2G2F/PLA2G3/PLA2G4D/PLA2G4F
BIOCARTA_NUCLEARRS_PATHWAY	BIOCARTA_NUCLEARRS_PATHWAY		34	0.491144	1.43912	0.0605096	0.186104	0.136399	6506	tags=41%, list=18%, signal=34%	ABCD2/ABCC3/CYP24A1/ABCB1/ABCB11/NR1H3/PPARG/ABCA1/NR1I2/ABCG1/ABCB4/RARB/NR1H4/CYP26A1
BIOCARTA_PDGF_PATHWAY	BIOCARTA_PDGF_PATHWAY		28	0.537376	1.49955	0.0606329	0.186256	0.136511	7950	tags=39%, list=21%, signal=31%	PIK3CG/PRKCB/PDGFRA/STAT1/PDGFA/PRKCA/PIK3CA/RASA1/JAK1/PIK3R1/STAT3
BIOCARTA_SKP2E2F_PATHWAY	BIOCARTA_SKP2E2F_PATHWAY		10	-0.644074	-1.48218	0.0616438	0.188901	0.138449	4790	tags=40%, list=13%, signal=35%	CCNE1/E2F1/CDC34/CDK2
PID_S1P_META_PATHWAY	PID_S1P_META_PATHWAY		21	0.548109	1.42757	0.0616438	0.188901	0.138449	1976	tags=19%, list=5%, signal=18%	GNA14/S1PR4/S1PR3/S1PR1
WP_CYTOSOLIC_DNASENSING_PATHWAY	WP_CYTOSOLIC_DNASENSING_PATHWAY		72	0.410547	1.37608	0.0617647	0.189042	0.138552	7011	tags=29%, list=19%, signal=24%	IL33/CXCL10/ZBP1/CCL5/CCL4/CCL4L2/IL18/CGAS/CASP10/AIM2/CYLD/DDX58/CASP8/IFNB1/NFKBIA/IL6/RIPK3/ATG5/NFKB1/IFNA1/TBK1
REACTOME_RNA_POLYMERASE_III_CHAIN_ELONGATION	REACTOME_RNA_POLYMERASE_III_CHAIN_ELONGATION		18	-0.566002	-1.53382	0.0623501	0.190602	0.139696	9318	tags=50%, list=25%, signal=37%	POLR3K/POLR2H/POLR3C/POLR2F/POLR1D/POLR3H/POLR1C/POLR2E/POLR2L
WP_TRANSSULFURATION_ONECARBON_METABOLISM_AND_RELATED_PATHWAYS	WP_TRANSSULFURATION_ONECARBON_METABOLISM_AND_RELATED_PATHWAYS		66	-0.372044	-1.35528	0.0632788	0.193207	0.141605	4500	tags=24%, list=12%, signal=21%	GPX4/CBS/ETNK2/GPX5/SHMT2/DNMT3B/CHKA/PHGDH/BAAT/MTHFD1L/PCYT2/AHCY/AGXT2/PEMT/GPX2/GAD2
REACTOME_FGFRL1_MODULATION_OF_FGFR1_SIGNALING	REACTOME_FGFRL1_MODULATION_OF_FGFR1_SIGNALING		13	0.620694	1.48337	0.0635739	0.193639	0.141922	3333	tags=38%, list=9%, signal=35%	FGF10/FGF2/FGF23/FGF5/FGF18
REACTOME_L1CAM_INTERACTIONS	REACTOME_L1CAM_INTERACTIONS		121	0.371652	1.33367	0.0635359	0.193639	0.141922	6052	tags=28%, list=16%, signal=24%	SCN7A/SCN3A/CNTN6/GAP43/ITGA10/TUBA3C/ITGB3/ITGA1/SCN9A/ANK1/NRP1/EPHB2/SCN11A/NCAM1/ITGA2/SCN2A/KCNQ3/ITGAV/CHL1/DLG3/DNM3/ITGB1/ALCAM/SCN2B/ITGA9/SPTA1/RDX/ANK3/SPTB/LAMC1/LAMB1/FGFR1/ITGA5/NCAN
PID_THROMBIN_PAR1_PATHWAY	PID_THROMBIN_PAR1_PATHWAY		43	0.471709	1.42511	0.0640625	0.194892	0.14284	7625	tags=44%, list=21%, signal=35%	GNA14/PRKCB/F2RL2/TRPC6/MYL2/PLCB1/PRKCA/AKAP13/PIK3CA/PLCB2/F2R/GNG2/ROCK1/SNX1/SNX2/PRKCG/F2/ROCK2/PIK3R1
BIOCARTA_DEATH_PATHWAY	BIOCARTA_DEATH_PATHWAY		29	0.509669	1.43065	0.0642504	0.195228	0.143087	6379	tags=45%, list=17%, signal=37%	BIRC3/TNFSF10/TNFRSF25/CASP10/CASP8/CFLAR/CASP7/NFKBIA/XIAP/APAF1/MAP3K14/CASP3/NFKB1
KEGG_GLYCOSAMINOGLYCAN_BIOSYNTHESIS_KERATAN_SULFATE	KEGG_GLYCOSAMINOGLYCAN_BIOSYNTHESIS_KERATAN_SULFATE		15	0.584482	1.42773	0.0643478	0.195289	0.143131	6992	tags=47%, list=19%, signal=38%	CHST4/CHST1/FUT8/B3GNT7/CHST6/CHST2/B3GNT2
WP_DIFFERENTIATION_OF_WHITE_AND_BROWN_ADIPOCYTE	WP_DIFFERENTIATION_OF_WHITE_AND_BROWN_ADIPOCYTE		25	0.536263	1.46467	0.0645695	0.195726	0.143452	5032	tags=32%, list=14%, signal=28%	ADIPOQ/PLAC8/PRDM16/EBF3/BMP2/PPARG/SMAD9/CEBPA
REACTOME_STRIATED_MUSCLE_CONTRACTION	REACTOME_STRIATED_MUSCLE_CONTRACTION		36	0.482758	1.42858	0.0647709	0.196101	0.143726	6629	tags=42%, list=18%, signal=34%	MYBPC1/TNNT3/MYBPC2/MYBPC3/MYH6/TNNI2/MYL1/TNNI1/ACTC1/TPM1/MYL2/TTN/DES/TMOD2/DMD
PID_NFKAPPAB_CANONICAL_PATHWAY	PID_NFKAPPAB_CANONICAL_PATHWAY		23	0.534634	1.43898	0.0651085	0.196887	0.144302	7912	tags=43%, list=21%, signal=34%	CYLD/NOD2/TNF/PRKCA/MALT1/ATM/NFKBIA/NFKB1/TNFAIP3/BCL10
REACTOME_POU5F1_OCT4_SOX2_NANOG_ACTIVATE_GENES_RELATED_TO_PROLIFERATION	REACTOME_POU5F1_OCT4_SOX2_NANOG_ACTIVATE_GENES_RELATED_TO_PROLIFERATION		13	0.614644	1.46891	0.0652921	0.196965	0.144359	3153	tags=38%, list=9%, signal=35%	TDGF1/FGF2/DPPA4/SALL1/ZIC3
PID_IL8_CXCR1_PATHWAY	PID_IL8_CXCR1_PATHWAY		28	0.516633	1.44167	0.0652529	0.196965	0.144359	5953	tags=43%, list=16%, signal=36%	PIK3CG/GNA14/PRKCB/HCK/LYN/FGR/PIK3R6/PLCB1/PRKCA/PLCB2/GNG2/ARRB2
PID_PDGFRB_PATHWAY	PID_PDGFRB_PATHWAY		129	0.362222	1.30663	0.0653686	0.196965	0.144359	8021	tags=33%, list=22%, signal=26%	BLK/PIK3CG/LCK/SLA/ITGB3/HCK/S1PR1/LYN/PIK3R5/DOCK4/JAK2/FGR/PIK3R6/STAT1/CYFIP2/TAGLN/ITGAV/PDGFRB/RAP1A/MYOCD/DOK1/PRKCA/PIK3CA/PPP2R2B/RASA1/NCK1/ACTR3/ACTR2/ACTA2/MAPK10/RAP1B/PDGFB/LRP1/KSR1/RPS6KA3/IQGAP1/CBL/PIK3R1/KRAS/STAT3/STAT5B/BRAF
BIOCARTA_GH_PATHWAY	BIOCARTA_GH_PATHWAY		27	0.519939	1.4354	0.0654664	0.197024	0.144403	4912	tags=30%, list=13%, signal=26%	PIK3CG/PRKCB/PTPN6/JAK2/GHR/SOCS1/PRKCA/PIK3CA
REACTOME_CELL_CELL_JUNCTION_ORGANIZATION	REACTOME_CELL_CELL_JUNCTION_ORGANIZATION		63	-0.382164	-1.36953	0.0656854	0.197448	0.144713	3739	tags=24%, list=10%, signal=21%	CLDN9/CTNND1/ACTG1/PARD6G/CDH12/CLDN8/CLDN6/NECTIN1/JUP/CRB3/CDH3/CLDN19/CLDN4/NECTIN4/CLDN17
WP_TRANSCRIPTION_FACTOR_REGULATION_IN_ADIPOGENESIS	WP_TRANSCRIPTION_FACTOR_REGULATION_IN_ADIPOGENESIS		22	0.535016	1.42557	0.0657673	0.197458	0.144721	6621	tags=45%, list=18%, signal=37%	ADIPOQ/PPARG/TNF/NR3C1/CEBPA/FOXO1/NRIP1/IL6/LEP/CREB1
REACTOME_RRNA_PROCESSING_IN_THE_MITOCHONDRION	REACTOME_RRNA_PROCESSING_IN_THE_MITOCHONDRION		10	-0.638633	-1.46966	0.06621	0.197612	0.144833	8363	tags=50%, list=23%, signal=39%	MRM2/MRM1/ELAC2/HSD17B10/MRM3
BIOCARTA_BARRESTIN_SRC_PATHWAY	BIOCARTA_BARRESTIN_SRC_PATHWAY		17	0.574338	1.43872	0.0662021	0.197612	0.144833	4785	tags=35%, list=13%, signal=31%	KCNA3/KCNA1/HCK/FGR/KCNA2/PLCB1
REACTOME_INTERLEUKIN_12_SIGNALING	REACTOME_INTERLEUKIN_12_SIGNALING		46	0.468065	1.43313	0.0659509	0.197612	0.144833	3300	tags=20%, list=9%, signal=18%	IFNG/STAT4/IL12B/LCP1/JAK2/IL12RB1/IL12A/IL10/SOD2
BIOCARTA_IL3_PATHWAY	BIOCARTA_IL3_PATHWAY		15	0.58384	1.42616	0.066087	0.197612	0.144833	4016	tags=27%, list=11%, signal=24%	CSF2RB/PTPN6/JAK2/IL3RA
REACTOME_PLASMA_LIPOPROTEIN_CLEARANCE	REACTOME_PLASMA_LIPOPROTEIN_CLEARANCE		37	-0.436586	-1.39469	0.066036	0.197612	0.144833	5392	tags=30%, list=15%, signal=25%	AP2A1/LSR/UBB/AP2S1/UBA52/CES3/SCARB1/APOB/AMN/SOAT2/PCSK9
WP_TP53_NETWORK	WP_TP53_NETWORK		19	-0.545627	-1.49666	0.0663507	0.197797	0.144969	7975	tags=68%, list=22%, signal=54%	ABL1/MDM2/BCL2/TP53/TP73/CDKN2A/BAX/CDKN1A/MYC/BBC3/OTX2/BOK/TP63
REACTOME_CELLULAR_RESPONSE_TO_HYPOXIA	REACTOME_CELLULAR_RESPONSE_TO_HYPOXIA		75	-0.365334	-1.36344	0.0665547	0.198171	0.145243	8268	tags=32%, list=22%, signal=25%	PSMC5/PSMF1/PSMC4/PSMB6/RBX1/PSME3/PSMD3/PSMB3/PSMD8/SEM1/PSMB4/CA9/PSMD4/PSMD9/UBB/PSMB5/PSMB7/EGLN3/AJUBA/UBA52/WTIP/ELOB/EPO/HIF3A
WP_FERROPTOSIS	WP_FERROPTOSIS		64	0.415178	1.36693	0.0667634	0.198558	0.145527	7666	tags=38%, list=21%, signal=30%	CYBB/CP/TF/SLC40A1/ACSL6/GCH1/ACSL5/AKR1C3/SLC38A1/ALOX15/SLC7A11/BACH1/ACSL4/PRNP/NOX4/SLC39A8/ATG5/HMOX1/STEAP3/DPP4/FTMT/GCLM/IREB2/ACSL3
WP_DISRUPTION_OF_POSTSYNAPTIC_SIGNALING_BY_CNV	WP_DISRUPTION_OF_POSTSYNAPTIC_SIGNALING_BY_CNV		33	0.485399	1.4132	0.066879	0.198668	0.145607	5123	tags=27%, list=14%, signal=24%	NRXN1/CAMK2B/NLGN4X/DLG2/NRXN3/GRIN2B/RYR2/NLGN3/CAMK2D
REACTOME_XENOBIOTICS	REACTOME_XENOBIOTICS		23	-0.519432	-1.48916	0.0669975	0.198786	0.145694	4442	tags=30%, list=12%, signal=27%	CYP2E1/CYP1A2/CYP1A1/CYP2C19/CYP2W1/CYP2F1/CYP2C18
